# Supplementary material for: Do China’s low-carbon technology products and environmental goods trade mitigate energy-related carbon emissions in Africa?
Source: PLoS One. 2026 Jul 21;21(7):e0339433. doi: 10.1371/journal.pone.0339433 (PMC13387553; doi:10.1371/journal.pone.0339433)
Supplement: S2 File — (XLSX) [file pone.0339433.s002.xlsx]

## Sheet: Sheet1
country	year	code	CEI	LTPI	EGI	FDI	GDPpc	IND	UR	PO	logECI	logLTPI	logEGI	logFDI	logGDPpc	logGDPpc2	logIND	logUR	logPO	cc	rq	ge	pv	rl	va	IQ	CO2I	logCO2I	incomedummy	IQdummy	aggregate	lcwithoutdomestic	loglccrest	aggregateevg	logenvrest	time1	time2	time3	time4	time5	time6	time7	time8	time9	time10	time11	time12	time13	time14
Algeria	2003	1	0.281	7800000	19000000	0.868037	3945.9	7.57669	62.284	32000000	-1.2694	15.8696	16.7599	0.784919	8.28043	14.7304	2.72255	4.1317	17.2867	-0.715244	-0.481901	-0.674277	-1.75441	-0.605381	-1.07672	-1.15648	0.345729	-1.2704	1	0	160000000	147000000	19.5023	320000000	20.2742	1	0	0	0	0	0	0	0	0	0	0	0	0	0
Algeria	2004	1	0.262	24000000	47000000	0.962587	4066.28	5.07044	63.061	33000000	-1.33941	16.9936	17.6657	0.85467	8.31048	14.8773	2.32616	4.1441	17.3007	-0.699273	-0.441778	-0.559223	-1.35919	-0.616287	-0.802059	-0.703215	0.309038	-1.33862	1	0	190000000	165000000	19.613	380000000	20.4579	0	1	0	0	0	0	0	0	0	0	0	0	0	0
Algeria	2005	1	0.303	47000000	88000000	1.0799	4223.6	5.95927	63.83	33000000	-1.19402	17.6657	18.2929	0.936761	8.34844	15.0543	2.48506	4.15622	17.3153	-0.46642	-0.341527	-0.446233	-0.913666	-0.773645	-0.715686	-0.251763	0.339578	-1.19391	1	0	320000000	273000000	20.1194	610000000	20.9185	0	0	1	0	0	0	0	0	0	0	0	0	0	0
Algeria	2006	1	0.279	68000000	110000000	1.49572	4279.62	0.428875	64.593	34000000	-1.27654	18.035	18.516	1.19239	8.36162	15.1137	0.41671	4.16811	17.3307	-0.564963	-0.500463	-0.438162	-1.12641	-0.775205	-0.916876	-0.650083	0.306319	-1.27566	1	0	720000000	656000000	20.9946	1200000000	21.5908	0	0	0	1	0	0	0	0	0	0	0	0	0	0
Algeria	2007	1	0.275	99000000	160000000	1.18382	4339.25	1.73653	65.348	34000000	-1.29098	18.4106	18.8907	1.00557	8.37546	15.175	1.3192	4.17973	17.3474	-0.592309	-0.522582	-0.537276	-1.15059	-0.791886	-0.984122	-0.822555	0.295668	-1.29109	1	0	980000000	885000000	21.2943	1800000000	22.0303	0	0	0	0	1	0	0	0	0	0	0	0	0	0
Algeria	2008	1	0.262	93000000	210000000	1.46277	4367.57	0.053247	66.097	35000000	-1.33941	18.3481	19.1626	1.17394	8.38196	15.2035	0.053222	4.19112	17.3656	-0.633445	-0.624736	-0.603185	-1.09585	-0.767772	-0.979712	-0.934483	0.280766	-1.33837	1	0	1300000000	1250000000	21.6386	2400000000	22.3016	0	0	0	0	0	1	0	0	0	0	0	0	0	0
Algeria	2009	1	0.265	150000000	240000000	1.82742	4336.1	-5.4291	66.826	35000000	-1.32802	18.8262	19.2962	1.36368	8.37473	15.1719	-2.3933	4.20209	17.3848	-0.614938	-0.964235	-0.534546	-1.19691	-0.825567	-1.03842	-1.25975	0.284177	-1.32879	1	0	1500000000	1390000000	21.7434	2700000000	22.4159	0	0	0	0	0	0	1	0	0	0	0	0	0	0
Algeria	2010	1	0.27	130000000	250000000	1.2939	4456.61	3.51439	67.54	36000000	-1.30933	18.683	19.337	1.07473	8.40214	15.2906	1.96967	4.21272	17.4042	-0.552147	-1.1048	-0.395902	-1.25937	-0.816793	-1.02233	-1.23436	0.262595	-1.31081	1	0	2000000000	1820000000	22.0158	3200000000	22.5938	0	0	0	0	0	0	0	1	0	0	0	0	0	0
Algeria	2011	1	0.269	130000000	250000000	1.17767	4501.35	0.316202	68.236	37000000	-1.31304	18.683	19.337	1.0016	8.41213	15.3329	0.311157	4.22297	17.4238	-0.5727	-1.21238	-0.520579	-1.36056	-0.845335	-1.00412	-1.48311	0.259517	-1.31187	1	0	2400000000	2290000000	22.2454	4000000000	22.796	0	0	0	0	0	0	0	0	1	0	0	0	0	0
Algeria	2012	1	0.267	140000000	320000000	0.660552	4518.44	-2.21821	68.915	38000000	-1.32051	18.7572	19.5838	0.62005	8.41592	15.3489	-1.53717	4.23287	17.4437	-0.521545	-1.32039	-0.447385	-1.32504	-0.812618	-0.906027	-1.3799	0.27221	-1.31958	1	0	2400000000	2250000000	22.2253	4000000000	22.8054	0	0	0	0	0	0	0	0	0	1	0	0	0	0
Algeria	2013	1	0.262	140000000	360000000	0.736559	4543.23	-2.9851	69.576	38000000	-1.33941	18.7572	19.7016	0.68236	8.42139	15.3718	-1.81372	4.24242	17.4639	-0.472967	-1.13844	-0.431544	-1.20237	-0.693402	-0.893429	-1.0365	0.274773	-1.33871	1	0	3200000000	3110000000	22.551	5300000000	23.0916	0	0	0	0	0	0	0	0	0	0	1	0	0	0
Algeria	2014	1	0.258	420000000	630000000	0.628689	4634.1	2.83875	70.221	39000000	-1.3548	19.8558	20.2612	0.593269	8.4412	15.4535	1.76618	4.25165	17.4843	-0.613118	-1.30189	-0.339865	-1.19054	-0.804651	-0.813461	-1.23016	0.28445	-1.35351	1	0	3700000000	3260000000	22.5971	5800000000	23.1771	0	0	0	0	0	0	0	0	0	0	0	1	0	0
Algeria	2015	1	0.259	510000000	730000000	-0.286832	4685.06	0.626181	70.848	40000000	-1.35093	20.0499	20.4086	-0.283038	8.45213	15.498	0.591145	4.26054	17.5049	-0.639463	-1.25691	-0.410829	-1.09079	-0.941968	-0.847632	-1.34837	0.290265	-1.34999	1	0	4200000000	3690000000	22.7207	6500000000	23.2818	0	0	0	0	0	0	0	0	0	0	0	0	1	0
Algeria	2016	1	0.257	320000000	680000000	0.906301	4768.73	8.31468	71.459	41000000	-1.35868	19.5838	20.3376	0.813543	8.46984	15.5689	2.81477	4.26912	17.5254	-0.673701	-1.24143	-0.464709	-1.09974	-0.916659	-0.861599	-1.39258	0.278443	-1.35922	1	0	4100000000	3760000000	22.7421	6400000000	23.2722	0	0	0	0	0	0	0	0	0	0	0	0	0	1
Algeria	2017	1	0.265	530000000	820000000	0.647903	4742.9	3.43429	72.052	42000000	-1.32802	20.0884	20.5248	0.609465	8.4644	15.5472	1.94751	4.27739	17.5458	-0.598896	-1.2795	-0.537024	-0.919614	-0.925013	-0.903114	-1.37335	0.286194	-1.32882	1	0	3800000000	3230000000	22.5885	6100000000	23.2199	0	0	0	0	0	0	0	0	0	0	0	0	0	0
Algeria	2018	1	0.258			0.753576	4717	-0.620756	72.629	43000000	-1.3548			0.696006	8.45893	15.5253	-0.586541	4.28536	17.5651	-0.658904	-1.3469	-0.488536	-0.842108	-0.806979	-0.995263	-1.35739	0.295696	-1.35512	1	0	3900000000			6900000000	23.3463	0	0	0	0	0	0	0	0	0	0	0	0	0	0
Algeria	2019	1	0.259			0.713947	4672.66	-0.939948	73.189	43000000	-1.35093			0.664055	8.44948	15.4873	-0.838266	4.29305	17.5835	-0.65617	-1.38831	-0.567921	-1.05585	-0.861034	-1.05346	-1.6182	0.304975	-1.35054	1	0	4500000000			7200000000	23.3862	0	0	0	0	0	0	0	0	0	0	0	0	0	0
Algeria	2020	1	0.259			0.693816	4363.69	-7.38758	73.733	44000000	-1.35093			0.647593	8.38107	15.1997	-2.6975	4.30045	17.6007	-0.666827	-1.3553	-0.573643	-0.84782	-0.798028	-1.08851	-1.48159	0.300414	-1.35025	1	0	4400000000			7300000000	23.3986	0	0	0	0	0	0	0	0	0	0	0	0	0	0
Algeria	2021	1	0.254			0.466728	4456.75	9.51071	74.261	45000000	-1.37042			0.451257	8.40217	15.2907	2.94832	4.30759	17.6168	-0.635961	-1.18196	-0.652746	-0.992457	-0.833023	-1.01378	-1.43303	0.310262	-1.37121	1	0	3700000000			6900000000	23.349	0	0	0	0	0	0	0	0	0	0	0	0	0	0
Algeria	2022	1	0.251			0.413488	4544.47	2.80247	74.772	45000000	-1.3823			0.402529	8.42167	15.3729	1.75406	4.31444	17.6327	-0.638041	-1.06357	-0.513499	-0.650652	-0.83326	-1.01192	-1.08403	0.309755	-1.38088	1	0	5100000000			230000000	19.9636	0	0	0	0	0	0	0	0	0	0	0	0	0	0
Algeria	2023	1	0.253			0.491067	4660.41	3.8773	75.268	46000000	-1.37437			0.473208	8.44686	15.4766	2.06452	4.32105	17.6477	-0.589308	-0.948087	-0.670135	-0.577885	-0.678364	-0.979884	-0.904498		-1.48256	1	0	5500000000					0	0	0	0	0	0	0	0	0	0	0	0	0	0
Angola	2003	2	0.42			20.081	2128.2	-0.086642	53.645	18000000	-0.867501			3.69354	7.66303	10.9415	-0.086534	3.98239	16.7027	-1.33546	-1.18747	-1.12422	-1.00739	-1.48286	-1.27262	-2.94014	0.498396	-0.808901	1	0	3000000000			320000000	20.2742	1	0	0	0	0	0	0	0	0	0	0	0	0	0
Angola	2004	2	0.369			9.32924	2277.87	14.801	54.827	19000000	-0.996959			2.92916	7.731	8.95388	3.38898	4.00418	16.7387	-1.37757	-1.22671	-1.32887	-1.06312	-1.52092	-1.28548	-3.21491	0.41193	-0.92109	1	0	160000000			380000000	20.4579	0	1	0	0	0	0	0	0	0	0	0	0	0	0
Angola	2005	2	0.392			-3.52666	2526.41	20.4959	56	19000000	-0.936494			-1.97302	7.83456	10.1576	3.71397	4.02535	16.7752	-1.32318	-1.24004	-1.11022	-0.885178	-1.46479	-1.23472	-2.87176	0.296084	-0.822225	1	0	190000000			610000000	20.9185	0	0	1	0	0	0	0	0	0	0	0	0	0	0
Angola	2006	2	0.347			-0.072001	2716.25	13.1934	56.764	20000000	-1.05843			-0.071939	7.90701	11.7183	3.27429	4.0389	16.812	-1.24104	-1.15622	-1.38105	-0.539453	-1.31127	-1.25209	-2.68561	0.256853	-0.950158	1	0	320000000			1200000000	21.5908	0	0	0	1	0	0	0	0	0	0	0	0	0	0
Angola	2007	2	0.309	32000000	44000000	-1.36876	2983.04	19.7989	57.524	21000000	-1.17441	17.2813	17.5997	-1.11969	8.0007	12.8504	3.67941	4.0522	16.8494	-1.30749	-1.07531	-1.20501	-0.666659	-1.37513	-1.18531	-2.6065	0.20196	-1.08753	1	0	720000000	692000000	21.048	1800000000	22.0303	0	0	0	0	1	0	0	0	0	0	0	0	0	0
Angola	2008	2	0.281	50000000	72000000	1.89631	3193.29	9.56677	58.282	22000000	-1.2694	17.7175	18.0922	1.39628	8.06881	13.4367	2.95416	4.06529	16.8872	-1.30876	-1.1015	-1.06139	-0.361787	-1.37856	-1.11935	-2.3493	0.17757	-1.17676	1	0	980000000	934000000	21.3482	2400000000	22.3016	0	0	0	0	0	1	0	0	0	0	0	0	0	0
Angola	2009	2	0.273	67000000	100000000	3.13666	3100.61	-3.9	59.034	22000000	-1.29828	18.0202	18.4207	1.8608	8.03935	13.1991	-2.07017	4.07811	16.9252	-1.39777	-1.05953	-0.94507	-0.347592	-1.23629	-1.12614	-2.17836	0.179338	-1.22463	1	0	1300000000	1270000000	21.6592	2700000000	22.4159	0	0	0	0	0	0	1	0	0	0	0	0	0	0
Angola	2010	2	0.276	67000000	100000000	-3.85111	3114.7	-0.092053	59.783	23000000	-1.28735	18.0202	18.4207	-2.05796	8.04389	13.2371	-0.091924	4.09072	16.9637	-1.33247	-1.06022	-1.13827	-0.226182	-1.27295	-1.12053	-2.2483	0.180994	-1.20097	1	0	1500000000	1470000000	21.8015	3200000000	22.5938	0	0	0	0	0	0	0	1	0	0	0	0	0	0
Angola	2011	2	0.268	61000000	95000000	-2.70487	3099.94	-2.15554	60.528	24000000	-1.31677	17.9264	18.3694	-1.72074	8.03914	13.1973	-1.5111	4.10311	17.0026	-1.36747	-1.10753	-1.19323	-0.369238	-1.27705	-1.12548	-2.4209	0.166554	-1.22804	1	0	2000000000	1890000000	22.053	4000000000	22.796	0	0	0	0	0	0	0	0	1	0	0	0	0	0
Angola	2012	2	0.285	130000000	200000000	-1.14377	3236.57	10.514	61.268	25000000	-1.25527	18.683	19.1138	-0.97947	8.08227	13.5387	3.04811	4.11526	17.0415	-1.3024	-0.990438	-0.988945	-0.389323	-1.30478	-1.07625	-2.13413	0.17013	-1.19968	1	0	2400000000	2290000000	22.2454	4000000000	22.8054	0	0	0	0	0	0	0	0	0	1	0	0	0	0
Angola	2013	2	0.252	99000000	160000000	-5.38013	3268.64	2.96821	62.002	26000000	-1.37833	18.4106	18.8907	-2.38439	8.09213	13.611	1.80835	4.12717	17.08	-1.33697	-1.04167	-1.24289	-0.391233	-1.29095	-1.11392	-2.3992	0.160654	-1.29019	1	0	2400000000	2290000000	22.2434	5300000000	23.0916	0	0	0	0	0	0	0	0	0	0	1	0	0	0
Angola	2014	2	0.233	120000000	200000000	2.69001	3300.74	-1.5675	62.731	27000000	-1.45672	18.603	19.1138	1.71557	8.1019	13.6809	-1.23163	4.13886	17.1173	-1.45823	-0.860683	-1.05657	-0.333232	-1.07495	-1.14532	-2.02671	0.155531	-1.37536	1	0	3200000000	3130000000	22.5574	5800000000	23.1771	0	0	0	0	0	0	0	0	0	0	0	1	0	0
Angola	2015	2	0.235	170000000	250000000	11.0813	3213.9	8.28482	63.446	28000000	-1.44817	18.9513	19.337	3.10044	8.07524	13.4859	2.81119	4.15019	17.1533	-1.42773	-0.863671	-0.929087	-0.505386	-1.03066	-1.17716	-1.97332	0.162442	-1.37223	1	0	3700000000	3510000000	22.6711	6500000000	23.2818	0	0	0	0	0	0	0	0	0	0	0	0	1	0
Angola	2016	2	0.239	67000000	110000000	-0.340243	3020.98	-0.630334	64.149	29000000	-1.43129	18.0202	18.516	-0.333998	8.01334	12.9697	-0.594662	4.16121	17.1891	-1.48399	-0.969251	-0.971494	-0.32158	-1.00395	-1.14033	-2.00267	0.15437	-1.33953	1	0	4200000000	4130000000	22.8343	6400000000	23.2722	0	0	0	0	0	0	0	0	0	0	0	0	0	1
Angola	2017	2	0.232	120000000	170000000	-10.0384	2911.6	-3.18734	64.839	30000000	-1.46102	18.603	18.9513	-3.00203	7.97646	12.6044	-1.87608	4.17191	17.2245	-1.44517	-1.04547	-0.951989	-0.387895	-1.03998	-1.09524	-2.05278	0.143247	-1.26827	1	0	4100000000	3960000000	22.7939	6100000000	23.2199	0	0	0	0	0	0	0	0	0	0	0	0	0	0
Angola	2018	2	0.221	150000000	220000000	-8.12589	2775.75	-6.21295	65.514	31000000	-1.50959	18.8262	19.2091	-2.79197	7.92868	12.0319	-2.5262	4.18226	17.259	-1.19948	-0.800683	-1.00525	-0.347209	-1.00106	-0.903594	-1.57139	0.143374	-1.36302	1	0	3800000000	3610000000	22.6998	6900000000	23.3463	0	0	0	0	0	0	0	0	0	0	0	0	0	0
Angola	2019	2	0.186	110000000	170000000	-5.78081	2664.44	-3.478	66.177	32000000	-1.68201	18.516	18.9513	-2.45509	7.88775	11.3982	-1.95966	4.19233	17.2929	-1.05462	-0.833845	-1.12849	-0.368412	-1.02355	-0.79311	-1.55202	0.136592	-1.4618	1	0	3900000000	3830000000	22.7603	7200000000	23.3862	0	0	0	0	0	0	0	0	0	0	0	0	0	0
Angola	2020	2	0.14	68000000	110000000	-3.84826	2433.38	-10.4616	66.825	33000000	-1.96611	18.035	18.516	-2.05724	7.79704	8.42557	-3.04313	4.20208	17.3256	-0.935061	-0.856853	-1.25748	-0.599918	-0.951059	-0.816006	-1.64266	0.108549	-1.5296	1	0	4500000000	4420000000	22.9027	7300000000	23.3986	0	0	0	0	0	0	0	0	0	0	0	0	0	0
Angola	2021	2	0.199	86000000	140000000	-6.54854	2385.45	-8.33802	67.46	35000000	-1.61445	18.2699	18.7571	-2.57817	7.77714	5.95276	-2.81755	4.21153	17.3574	-0.649476	-0.670015	-1.12636	-0.710481	-0.983754	-0.859024	-1.29852	0.124669	-1.50026	1	0	4400000000	4300000000	22.8751	6900000000	23.349	0	0	0	0	0	0	0	0	0	0	0	0	0	0
Angola	2022	2		140000000		-6.32056	2382.02	1.76712	68.081	36000000		18.7572		-2.54315	7.7757	5.56887	1.33436	4.2207	17.3888	-0.612376	-0.606699	-1.02603	-0.630109	-1.02204	-0.807578	-1.11286	0.127886	-1.56352	1	0	3700000000	3560000000	22.6853	230000000	19.9636	0	0	0	0	0	0	0	0	0	0	0	0	0	0
Angola	2023	2				-2.49735	2334.66	-1.00437	68.688	37000000				-1.64625	7.75562	6.87897	-0.884461	4.22958	17.4196	-0.60992	-0.761388	-1.00891	-0.341505	-1.09907	-0.737252	-1.11018		-1.55606	1	0	5100000000					0	0	0	0	0	0	0	0	0	0	0	0	0	0
Benin	2003	3	0.23	858734	1200000	0.19887	896.147	1.17704	39.536	7900000	-1.46968	13.6632	13.9978	0.197582	6.7981	14.5856	1.00119	3.67721	15.884	-0.577583	-0.621433	-0.561286	0.679286	-0.425706	0.187652	0.865729	0.169454	-1.46717	1	1	5500000000	5520000000	23.1252	320000000	20.2742	1	0	0	0	0	0	0	0	0	0	0	0	0	0
Benin	2004	3	0.237	351332	609640	-0.658689	907.624	1.07548	40.039	8200000	-1.4397	12.7695	13.3206	-0.618495	6.81083	14.5699	0.933755	3.68985	15.9146	-0.563023	-0.619887	-0.52476	0.265973	-0.476602	0.053056	0.602745	0.177646	-1.44093	1	1	3000000000	2970000000	22.5058	380000000	20.4579	0	1	0	0	0	0	0	0	0	0	0	0	0	0
Benin	2005	3	0.242	174663	427803	-0.13382	893.915	6.59517	40.543	8400000	-1.41882	12.0706	12.9664	-0.133424	6.79561	14.5886	2.58518	3.70236	15.9468	-0.871326	-0.641529	-0.652988	0.449746	-0.53402	-0.029964	0.264719	0.169328	-1.41859	1	1	160000000	155000000	19.5528	610000000	20.9185	0	0	1	0	0	0	0	0	0	0	0	0	0	0
Benin	2006	3	0.239	324060	802275	-0.175765	900.621	3.04864	41.049	8700000	-1.43129	12.6887	13.5952	-0.174872	6.80308	14.5795	1.83371	3.71477	15.9781	-0.587096	-0.461876	-0.647013	0.547893	-0.53157	0.362778	0.878017	0.221487	-1.43391	1	1	190000000	188000000	19.7473	1200000000	21.5908	0	0	0	1	0	0	0	0	0	0	0	0	0	0
Benin	2007	3	0.237	823542	1300000	1.70387	926.74	-1.77019	41.558	9000000	-1.4397	13.6214	14.0779	1.30278	6.83167	14.5435	-1.33587	3.72709	16.0076	-0.470139	-0.506434	-0.54375	0.386218	-0.513145	0.368181	0.947012	0.24762	-1.44031	1	1	320000000	320000000	20.2755	1800000000	22.0303	0	0	0	0	1	0	0	0	0	0	0	0	0	0
Benin	2008	3	0.231	810395	2900000	0.492563	943.203	-8.90282	42.069	9200000	-1.46534	13.6053	14.8802	0.47455	6.84928	14.5205	-2.88265	3.73931	16.0378	-0.514077	-0.554606	-0.492894	0.376421	-0.530703	0.344647	0.885	0.237231	-1.46577	1	1	720000000	723000000	21.0921	2400000000	22.3016	0	0	0	0	0	1	0	0	0	0	0	0	0	0
Benin	2009	3	0.224	2100000	4000000	-0.193122	936.566	1.53199	42.58	9500000	-1.49611	14.5575	15.2018	-0.191941	6.84222	14.5298	1.21238	3.75138	16.0678	-0.627268	-0.398531	-0.595061	0.403667	-0.654314	0.342523	0.766097	0.251758	-1.49525	1	1	980000000	982000000	21.3982	2700000000	22.4159	0	0	0	0	0	0	1	0	0	0	0	0	0	0
Benin	2010	3	0.217	6600000	10000000	0.561145	928.247	3.36778	43.093	9800000	-1.52786	15.7026	16.1181	0.535223	6.8333	14.5414	1.92875	3.76336	16.0976	-0.665382	-0.40175	-0.609904	0.26126	-0.673686	0.314489	0.630927	0.274883	-1.52673	1	1	1300000000	1340000000	21.7055	3200000000	22.5938	0	0	0	0	0	0	0	1	0	0	0	0	0	0
Benin	2011	3	0.222	3100000	5000000	1.50844	927.716	0.175324	43.608	10000000	-1.50508	14.9469	15.425	1.19944	6.83273	14.5422	0.174438	3.77524	16.1274	-0.605446	-0.401879	-0.547139	0.318356	-0.658945	0.166391	0.672371	0.257215	-1.50297	1	1	1500000000	1530000000	21.8441	4000000000	22.796	0	0	0	0	0	0	0	0	1	0	0	0	0	0
Benin	2012	3	0.23	2500000	5800000	2.52706	943.919	3.66417	44.125	10000000	-1.46968	14.7318	15.5734	1.65723	6.85004	14.5195	2.00987	3.78703	16.1571	-0.857918	-0.401262	-0.526747	0.364368	-0.574936	0.124485	0.5738	0.240498	-1.46713	1	1	2000000000	1950000000	22.0835	4000000000	22.8054	0	0	0	0	0	0	0	0	0	1	0	0	0	0
Benin	2013	3	0.234	20000000	23000000	2.87864	982.399	6.19958	44.642	11000000	-1.45243	16.8112	16.951	1.77935	6.89	14.4647	2.52407	3.79868	16.1866	-0.745602	-0.41555	-0.508883	0.301189	-0.568179	0.155437	0.649122	0.232348	-1.45102	1	1	2400000000	2400000000	22.2923	5300000000	23.0916	0	0	0	0	0	0	0	0	0	0	1	0	0	0
Benin	2014	3	0.233	3600000	5800000	3.05421	1014.43	3.8915	45.166	11000000	-1.45672	15.0964	15.5734	1.83545	6.92208	14.4178	2.06806	3.81034	16.2161	-0.669656	-0.620842	-0.485428	0.02714	-0.485574	0.264537	0.563025	0.227912	-1.46366	1	1	2400000000	2380000000	22.2843	5800000000	23.1771	0	0	0	0	0	0	0	0	0	0	0	1	0	0
Benin	2015	3	0.234	11000000	14000000	1.31501	1002.42	13.7869	45.695	11000000	-1.45243	16.2134	16.4546	1.08757	6.91017	14.4355	3.31818	3.82199	16.2457	-0.56374	-0.621767	-0.682311	-0.020496	-0.555592	0.294376	0.430559	0.239345	-1.45153	1	1	3200000000	3240000000	22.5917	6500000000	23.2818	0	0	0	0	0	0	0	0	0	0	0	0	1	0
Benin	2016	3	0.192	10000000	14000000	1.11488	1006.04	0.891606	46.229	12000000	-1.65026	16.1181	16.4546	0.96032	6.91378	14.4302	0.802615	3.83361	16.2749	-0.529033	-0.583056	-0.625652	-0.008784	-0.627077	0.407766	0.541291	0.230657	-1.64915	1	1	3700000000	3670000000	22.7157	6400000000	23.2722	0	0	0	0	0	0	0	0	0	0	0	0	0	1
Benin	2017	3	0.189	8700000	12000000	1.5817	1032.9	0.469052	46.768	12000000	-1.66601	15.9788	16.3004	1.23925	6.94013	14.3903	0.453361	3.8452	16.3037	-0.576485	-0.523587	-0.697359	0.026252	-0.645503	0.380508	0.486926	0.227149	-1.66333	1	1	4200000000	4190000000	22.8483	6100000000	23.2199	0	0	0	0	0	0	0	0	0	0	0	0	0	0
Benin	2018	3	0.173	7600000	11000000	1.36074	1071.5	4.84098	47.312	12000000	-1.75446	15.8437	16.2134	1.11495	6.97682	14.3315	2.28077	3.85676	16.3319	-0.391633	-0.393426	-0.631519	-0.14699	-0.692262	0.247411	0.577223	0.215171	-1.74319	1	1	4100000000	4080000000	22.8219	6900000000	23.3463	0	0	0	0	0	0	0	0	0	0	0	0	0	0
Benin	2019	3	0.177	12000000	16000000	1.51621	1114.17	13.5584	47.861	13000000	-1.73161	16.3004	16.5881	1.20372	7.01587	14.2645	3.30151	3.8683	16.3592	-0.32936	-0.44633	-0.490368	-0.42024	-0.675484	0.06094	0.469169	0.186897	-1.74676	1	1	3800000000	3750000000	22.7373	7200000000	23.3862	0	0	0	0	0	0	0	0	0	0	0	0	0	0
Benin	2020	3	0.173	17000000	22000000	1.10934	1126.65	5.17513	48.415	13000000	-1.75446	16.6487	16.9065	0.956618	7.02701	14.2444	2.34622	3.87981	16.3858	-0.039982	-0.483432	-0.290914	-0.443072	-0.766919	-0.075777	0.631848	0.188707	-1.74911	1	1	3900000000	3930000000	22.7843	7300000000	23.3986	0	0	0	0	0	0	0	0	0	0	0	0	0	0
Benin	2021	3	0.178	17000000	20000000	1.95609	1176.38	9.11636	48.972	13000000	-1.72597	16.6487	16.8112	1.42382	7.0702	14.1625	2.90621	3.89125	16.4118	-0.170539	-0.447988	-0.237601	-0.396319	-0.626957	-0.233453	0.648529	0.183819	-1.45364	1	1	4500000000	4470000000	22.9141	6900000000	23.349	0	0	0	0	0	0	0	0	0	0	0	0	0	0
Benin	2022	3		19000000		2.15771	1218.5	7.88883	49.534	14000000		16.76		1.51202	7.10537	14.0904	2.76259	3.90266	16.4372	-0.089857	-0.348365	-0.17059	-0.343203	-0.596109	-0.335694	0.822574	0.173996	-1.47568	1	1	4400000000	4370000000	22.8906	230000000	19.9636	0	0	0	0	0	0	0	0	0	0	0	0	0	0
Benin	2023	3		35000000		2.25158	1263.62	7.29192	50.1	14000000		17.3709		1.5508	7.14174	14.0101	2.68458	3.91402	16.4625	-0.049579	-0.295836	-0.218984	-0.346559	-0.50571	-0.218987	0.991326		-1.56564	1	1	3700000000	3660000000	22.7144			0	0	0	0	0	0	0	0	0	0	0	0	0	0
Botswana	2003	4	0.236	686093	889191	5.56528	5320.44	1.83575	55.029	1800000	-1.44392	13.4388	13.6981	2.41767	8.57931	15.9822	1.36767	4.00786	14.3897	1.24492	0.844509	0.619481	1.10494	0.670592	0.706077	5.51035	0.240243	-1.42544	1	1	5100000000	5070000000	23.0396	320000000	20.2742	1	0	0	0	0	0	0	0	0	0	0	0	0	0
Botswana	2004	4	0.244	369736	651204	4.36384	5369.43	-1.14803	55.488	1800000	-1.41059	12.8205	13.3866	2.17938	8.58848	16.0151	-0.982275	4.01617	14.4073	0.875726	0.763185	0.598915	0.916689	0.562501	0.73587	5.02119	0.232931	-1.40919	1	1	5500000000	5520000000	23.1253	380000000	20.4579	0	1	0	0	0	0	0	0	0	0	0	0	0	0
Botswana	2005	4	0.242	872108	1400000	4.24295	5514.22	5.63701	55.944	1800000	-1.41882	13.6787	14.152	2.15201	8.61508	16.1093	2.43028	4.02435	14.4252	1.16079	0.720575	0.581383	1.06357	0.541109	0.594608	5.14298	0.228966	-1.41575	1	1	3000000000	2970000000	22.5057	610000000	20.9185	0	0	1	0	0	0	0	0	0	0	0	0	0	0
Botswana	2006	4	0.228	888322	1300000	4.90881	5865	7.79963	56.4	1900000	-1.47841	13.6971	14.0779	2.2944	8.67676	16.3206	2.75131	4.03247	14.4439	0.936531	0.610028	0.421108	1.01711	0.513664	0.5131	4.69144	0.208694	-1.46782	1	1	160000000	154000000	19.5481	1200000000	21.5908	0	0	0	1	0	0	0	0	0	0	0	0	0	0
Botswana	2007	4	0.228	1200000	2400000	4.68081	6085.64	2.55058	57.928	1900000	-1.47841	13.9978	14.691	2.24784	8.71369	16.4429	1.66586	4.0592	14.4632	0.993911	0.633248	0.53325	1.05614	0.544856	0.507904	4.87227	0.192859	-1.47345	1	1	190000000	188000000	19.7426	1800000000	22.0303	0	0	0	0	1	0	0	0	0	0	0	0	0	0
Botswana	2008	4	0.233	5600000	7400000	4.8544	6158.62	-2.24477	59.444	1900000	-1.45672	15.5383	15.817	2.28348	8.72561	16.4817	-1.54803	4.08503	14.4833	1.02253	0.644566	0.517629	1.03311	0.610461	0.513505	4.93363	0.18909	-1.44926	1	1	320000000	315000000	20.2604	2400000000	22.3016	0	0	0	0	0	1	0	0	0	0	0	0	0	0
Botswana	2009	4	0.213	5700000	8100000	2.06256	5179.41	-31.7484	60.937	2000000	-1.54646	15.556	15.9074	1.47127	8.55245	15.8844	-4.15124	4.10984	14.504	0.927734	0.607087	0.415621	0.953861	0.586035	0.437099	4.66384	0.171464	-1.54245	1	1	720000000	718000000	21.0854	2700000000	22.4159	0	0	0	0	0	0	1	0	0	0	0	0	0	0
Botswana	2010	4	0.244	91000000	100000000	1.72806	5584.5	16.8198	62.412	2000000	-1.41059	18.3264	18.4207	1.31496	8.62775	16.1535	3.51659	4.13376	14.5251	1.00335	0.578394	0.38835	0.99121	0.596931	0.455533	4.70973	0.18179	-1.41183	1	1	980000000	893000000	21.3033	3200000000	22.5938	0	0	0	0	0	0	0	1	0	0	0	0	0	0
Botswana	2011	4	0.206	400000000	440000000	1.94041	5850.08	9.20369	63.865	2100000	-1.57988	19.807	19.9023	1.41666	8.67421	16.312	2.91569	4.15677	14.5448	0.966567	0.576675	0.411629	1.06445	0.6014	0.425984	4.7195	0.148878	-1.57844	1	1	1300000000	942000000	21.3565	4000000000	22.796	0	0	0	0	0	0	0	0	1	0	0	0	0	0
Botswana	2012	4	0.263	100000000	100000000	1.0504	5742.92	-3.73627	64.768	2100000	-1.3356	18.4207	18.4207	0.916567	8.65572	16.2495	-2.02868	4.17081	14.5615	0.906515	0.692556	0.422315	1.10404	0.594522	0.53297	4.84934	0.187923	-1.33539	1	1	1500000000	1440000000	21.7788	4000000000	22.8054	0	0	0	0	0	0	0	0	0	1	0	0	0	0
Botswana	2013	4	0.296	5300000	11000000	0.470418	6284.98	14.938	65.572	2100000	-1.2174	15.4832	16.2134	0.454598	8.74592	16.5473	3.39818	4.18315	14.5766	0.893461	0.635519	0.378747	1.10235	0.494382	0.489309	4.65925	0.188679	-1.21866	1	1	2000000000	1950000000	22.082	5300000000	23.0916	0	0	0	0	0	0	0	0	0	0	1	0	0	0
Botswana	2014	4	0.356	9100000	12000000	3.3302	6547.12	5.91707	66.368	2200000	-1.03282	16.0238	16.3004	1.91799	8.78678	16.6768	2.47805	4.19522	14.5912	0.812724	0.764808	0.298254	1.01185	0.539283	0.447421	4.61454	0.215929	-1.03262	1	1	2400000000	2410000000	22.2968	5800000000	23.1771	0	0	0	0	0	0	0	0	0	0	0	1	0	0
Botswana	2015	4	0.231	6900000	12000000	2.79773	6141.2	-10.516	67.155	2200000	-1.46534	15.747	16.3004	1.75247	8.72278	16.4725	-3.0483	4.207	14.6054	0.780862	0.552077	0.451488	1.03137	0.483199	0.450576	4.50683	0.179476	-1.46493	1	1	2400000000	2380000000	22.2829	6500000000	23.2818	0	0	0	0	0	0	0	0	0	0	0	0	1	0
Botswana	2016	4	0.246	7000000	11000000	0.944945	6490.83	3.30365	67.933	2200000	-1.40242	15.7614	16.2134	0.841903	8.77815	16.6496	1.91033	4.21852	14.6196	0.866951	0.727798	0.497389	0.979198	0.379932	0.40301	4.60757	0.196066	-1.40306	1	1	3200000000	3240000000	22.5929	6400000000	23.2722	0	0	0	0	0	0	0	0	0	0	0	0	0	1
Botswana	2017	4	0.298	2800000	4900000	1.61796	6662.58	4.86477	68.7	2300000	-1.21066	14.8451	15.4047	1.25846	8.80426	16.7312	2.28557	4.22975	14.6339	0.71241	0.59503	0.367127	1.0093	0.36062	0.393295	4.29135	0.209854	-1.20759	1	1	3700000000	3670000000	22.7177	6100000000	23.2199	0	0	0	0	0	0	0	0	0	0	0	0	0	0
Botswana	2018	4	0.325	8700000	11000000	1.67893	6843.85	5.43649	69.446	2300000	-1.12393	15.9788	16.2134	1.29009	8.83111	16.8139	2.39463	4.24055	14.6481	0.71906	0.62393	0.254544	0.95847	0.383805	0.462252	4.26926	0.217648	-1.12134	1	1	4200000000	4190000000	22.8483	6900000000	23.3463	0	0	0	0	0	0	0	0	0	0	0	0	0	0
Botswana	2019	4	0.284	16000000	19000000	0.559654	6951.73	-1.48526	70.172	2300000	-1.25878	16.5881	16.7599	0.533922	8.84675	16.8615	-1.18656	4.25095	14.6623	0.685446	0.498032	0.375832	1.09533	0.432969	0.498041	4.35782	0.186004	-1.22128	1	1	4100000000	4070000000	22.8198	7200000000	23.3862	0	0	0	0	0	0	0	0	0	0	0	0	0	0
Botswana	2020	4	0.247	13000000	27000000	0.212514	6254.25	-20.5375	70.877	2400000	-1.39837	16.3805	17.1114	0.210946	8.74102	16.5315	-3.71599	4.26095	14.6767	0.610776	0.527586	0.167879	1.01317	0.382222	0.488763	4.0919	0.168157	-1.3764	1	1	3800000000	3750000000	22.7371	7300000000	23.3986	0	0	0	0	0	0	0	0	0	0	0	0	0	0
Botswana	2021	4	0.247	11000000	17000000	-1.70161	6895.91	19.3272	71.56	2400000	-1.39837	16.2134	16.6487	-1.30164	8.83868	16.837	3.65533	4.27054	14.6916	0.66512	0.600827	0.323696	1.04141	0.453281	0.455179	4.35244	0.162761	-1.35082	1	1	3900000000	3930000000	22.7858	6900000000	23.349	0	0	0	0	0	0	0	0	0	0	0	0	0	0
Botswana	2022	4		16000000		3.49205	7159.59	7.65096	72.224	2400000		16.5881		1.96353	8.87621	16.9501	2.73222	4.27977	14.7075	0.661909	0.621044	0.439494	1.07398	0.459228	0.449784	4.46851	0.167851	-1.49064	1	1	4500000000	4470000000	22.9144	230000000	19.9636	0	0	0	0	0	0	0	0	0	0	0	0	0	0
Botswana	2023	4		12000000		3.428	7269.05	2.26015	72.867	2500000		16.3004		1.94575	8.89138	16.9953	1.55427	4.28864	14.7239	0.685792	0.497435	0.430828	1.03844	0.390436	0.504057	4.34329		-1.25638	1	1	4400000000	4370000000	22.8922			0	0	0	0	0	0	0	0	0	0	0	0	0	0
Burkina Faso	2003	5	0.217	34933	221308	0.614299	468.263	13.8733	19.996	13000000	-1.52786	10.4612	12.3073	0.581048	6.14903	15.0967	3.32441	2.99553	16.3868	-0.107514	-0.361613	-0.812532	0.06712	-0.624178	-0.309724	0.498016	0.07249	-1.49502	0	1	3700000000	3700000000	22.7239	320000000	20.2742	1	0	0	0	0	0	0	0	0	0	0	0	0	0
Burkina Faso	2004	5	0.223	253348	519027	0.26319	474.086	5.56958	20.757	14000000	-1.50058	12.4425	13.1597	0.260243	6.16139	15.0905	2.41843	3.03288	16.4182	-0.149054	-0.329019	-0.696795	-0.081238	-0.535743	-0.433709	0.512768	0.066023	-1.45898	0	1	5100000000	5070000000	23.0397	380000000	20.4579	0	1	0	0	0	0	0	0	0	0	0	0	0	0
Burkina Faso	2005	5	0.212	615597	1000000	0.848146	499.193	5.04229	21.537	14000000	-1.55117	13.3303	13.8155	0.769824	6.21299	15.0638	2.3207	3.06977	16.4497	-0.105527	-0.456179	-0.604899	-0.062653	-0.500521	-0.44652	0.540849	0.06264	-1.51539	0	1	5500000000	5520000000	23.1252	610000000	20.9185	0	0	1	0	0	0	0	0	0	0	0	0	0	0
Burkina Faso	2006	5	0.234	596219	1200000	1.28065	514.113	5.26078	22.339	14000000	-1.45243	13.2984	13.9978	1.06659	6.24244	15.0477	2.36234	3.10633	16.4809	-0.310118	-0.396016	-0.800564	0.1558	-0.433823	-0.341834	0.50847	0.065931	-1.42049	0	1	3000000000	2970000000	22.5058	1200000000	21.5908	0	0	0	1	0	0	0	0	0	0	0	0	0	0
Burkina Faso	2007	5	0.221	3000000	3900000	0.284718	519.261	13.791	22.996	15000000	-1.50959	14.9141	15.1765	0.281005	6.25241	15.0422	3.31847	3.13532	16.5112	-0.329598	-0.313473	-0.770006	0.307009	-0.395826	-0.307009	0.699457	0.086525	-1.48073	0	1	160000000	152000000	19.5344	1800000000	22.0303	0	0	0	0	1	0	0	0	0	0	0	0	0	0
Burkina Faso	2008	5	0.227	6000000	7100000	0.35117	533.471	-2.14739	23.534	15000000	-1.48281	15.6073	15.7756	0.344325	6.27941	15.0267	-1.50767	3.15845	16.5406	-0.309015	-0.229374	-0.530284	0.118725	-0.344682	-0.283481	0.927325	0.093868	-1.45038	0	1	190000000	183000000	19.7167	2400000000	22.3016	0	0	0	0	0	1	0	0	0	0	0	0	0	0
Burkina Faso	2009	5	0.244	5400000	7800000	0.599469	533.47	11.4072	24.079	16000000	-1.41059	15.5019	15.8696	0.568369	6.2794	15.0267	3.12931	3.18134	16.5698	-0.345607	-0.141745	-0.61747	0.03404	-0.204172	-0.289742	0.973533	0.094138	-1.37715	0	1	320000000	315000000	20.261	2700000000	22.4159	0	0	0	0	0	0	1	0	0	0	0	0	0	0
Burkina Faso	2010	5	0.242	4100000	7800000	0.384492	561.847	12.017	24.633	16000000	-1.41882	15.2265	15.8696	0.375598	6.33123	14.9955	3.1812	3.20409	16.5991	-0.356885	-0.208372	-0.589096	-0.117637	-0.194905	-0.25295	0.894893	0.095951	-1.40546	0	1	720000000	720000000	21.0876	3200000000	22.5938	0	0	0	0	0	0	0	1	0	0	0	0	0	0
Burkina Faso	2011	5	0.23	8200000	13000000	1.19074	581.604	12.5193	25.196	17000000	-1.46968	15.9196	16.3805	1.01004	6.36579	14.9735	3.22201	3.22669	16.6286	-0.37865	-0.205171	-0.568244	-0.555381	-0.350399	-0.280185	0.564522	0.09955	-1.45479	0	1	980000000	976000000	21.3919	4000000000	22.796	0	0	0	0	0	0	0	0	1	0	0	0	0	0
Burkina Faso	2012	5	0.237	12000000	17000000	2.62146	600.731	-1.72632	25.767	17000000	-1.4397	16.3004	16.6487	1.69142	6.39815	14.9519	-1.31409	3.24909	16.6588	-0.482447	-0.139084	-0.632368	-0.573129	-0.425855	-0.304971	0.414743	0.113791	-1.42324	0	1	1300000000	1330000000	21.7015	4000000000	22.8054	0	0	0	0	0	0	0	0	0	1	0	0	0	0
Burkina Faso	2013	5	0.212	14000000	22000000	3.64767	616.741	4.64974	26.346	18000000	-1.55117	16.4546	16.9065	2.00552	6.42445	14.9337	2.24133	3.27132	16.6888	-0.525528	-0.197507	-0.670199	-0.76339	-0.52673	-0.255502	0.174764	0.115523	-1.53318	0	1	1500000000	1520000000	21.8369	5300000000	23.0916	0	0	0	0	0	0	0	0	0	0	1	0	0	0
Burkina Faso	2014	5	0.233	33000000	40000000	2.56255	624.577	10.3905	26.934	18000000	-1.45672	17.312	17.5044	1.67022	6.43708	14.9247	3.03635	3.29339	16.7185	-0.466839	-0.340954	-0.592532	-0.787129	-0.545771	-0.352607	0.080759	0.112899	-1.4437	0	1	2000000000	1920000000	22.0677	5800000000	23.1771	0	0	0	0	0	0	0	0	0	0	0	1	0	0
Burkina Faso	2015	5	0.239	23000000	28000000	1.95993	630.125	6.51144	27.53	19000000	-1.43129	16.951	17.1477	1.42557	6.44592	14.9183	2.57255	3.31528	16.7482	-0.299045	-0.424238	-0.692134	-0.609127	-0.541129	-0.114222	0.277873	0.142019	-1.41851	0	1	2400000000	2400000000	22.291	6500000000	23.2818	0	0	0	0	0	0	0	0	0	0	0	0	1	0
Burkina Faso	2016	5	0.265	49000000	57000000	3.0438	648.42	4.99902	28.134	19000000	-1.32802	17.7073	17.8586	1.83221	6.47454	14.8972	2.31225	3.33698	16.7774	-0.169877	-0.447477	-0.638991	-0.868711	-0.455298	0.013427	0.413095	0.142655	-1.31066	0	1	2400000000	2340000000	22.265	6400000000	23.2722	0	0	0	0	0	0	0	0	0	0	0	0	0	1
Burkina Faso	2017	5	0.265	59000000	66000000	0.018237	669.276	5.26144	28.743	20000000	-1.32802	17.893	18.0052	0.018236	6.5062	14.8727	2.36246	3.35839	16.806	-0.13878	-0.481158	-0.638492	-0.927886	-0.414963	0.064561	0.442989	0.155817	-1.3119	0	1	3200000000	3190000000	22.5767	6100000000	23.2199	0	0	0	0	0	0	0	0	0	0	0	0	0	0
Burkina Faso	2018	5	0.27	49000000	58000000	1.6892	694.493	9.45273	29.358	20000000	-1.30933	17.7073	17.8759	1.29533	6.54318	14.8428	2.94224	3.37957	16.8329	-0.131607	-0.405249	-0.644067	-1.06026	-0.459258	-0.061653	0.33744	0.165267	-1.30566	0	1	3700000000	3630000000	22.705	6900000000	23.3463	0	0	0	0	0	0	0	0	0	0	0	0	0	0
Burkina Faso	2019	5	0.283	58000000	68000000	1.01648	717.022	9.46267	29.98	21000000	-1.26231	17.8759	18.035	0.892978	6.57511	14.8156	2.94328	3.40053	16.8582	-0.219493	-0.422923	-0.778186	-1.30219	-0.463834	-0.208246	-0.033311	0.168182	-1.26856	0	0	4200000000	4140000000	22.8364	7200000000	23.3862	0	0	0	0	0	0	0	0	0	0	0	0	0	0
Burkina Faso	2020	5	0.284	39000000	51000000	-0.55728	713.842	11.325	30.607	21000000	-1.25878	17.4791	17.7473	-0.531849	6.57066	14.8195	3.1221	3.42123	16.8826	-0.122199	-0.4827	-0.708107	-1.53798	-0.468719	-0.18944	-0.058516	0.157843	-1.31896	0	0	4100000000	4050000000	22.8141	7300000000	23.3986	0	0	0	0	0	0	0	0	0	0	0	0	0	0
Burkina Faso	2021	5	0.315	61000000	71000000	-0.405926	745.473	7.98219	31.24	22000000	-1.15518	17.9264	18.0782	-0.395532	6.61402	14.7808	2.77426	3.4417	16.9063	-0.082507	-0.480167	-0.765025	-1.64294	-0.463139	-0.116837	-0.07255	0.172688	-1.29452	0	0	3800000000	3700000000	22.7242	6900000000	23.349	0	0	0	0	0	0	0	0	0	0	0	0	0	0
Burkina Faso	2022	5		33000000		3.55861	739.363	-9.894	31.877	23000000		17.312		1.9817	6.60579	14.7883	-2.98762	3.46188	16.9294	-0.111639	-0.468306	-0.853149	-1.81537	-0.611934	-0.684045	-0.665753	0.170788	-1.27348	0	0	3900000000	3910000000	22.7802	230000000	19.9636	0	0	0	0	0	0	0	0	0	0	0	0	0	0
Burkina Faso	2023	5		27000000		0.538454	744.166	5.29228	32.52	23000000		17.1113		0.515339	6.61226	14.7824	2.3682	3.48185	16.9521	-0.169616	-0.485634	-0.826227	-2.03523	-0.741779	-0.809887	-0.971431		-1.33429	0	0	4500000000	4460000000	22.9119			0	0	0	0	0	0	0	0	0	0	0	0	0	0
Burundi	2003	6	0.16		43588		292.319	-6.23015	8.908	7000000	-1.83258		10.6825		5.67785	15.274	-2.52893	2.18695	15.7676	-0.874153	-1.20161	-1.49027	-2.24483	-1.48403	-1.178	-3.40292	0.035489	-1.63348	0	0	4400000000			320000000	20.2742	1	0	0	0	0	0	0	0	0	0	0	0	0	0
Burundi	2004	6	0.162	52817	105920	0.004883	295.235	-6.23015	9.139	7300000	-1.82016	10.8746	11.5704	0.004883	5.68777	15.2712	-2.52893	2.21255	15.8048	-0.978405	-1.19196	-1.23843	-2.52276	-1.47995	-1.281	-3.46058	0.039617	-1.669	0	0	3700000000	3700000000	22.7239	380000000	20.4579	0	1	0	0	0	0	0	0	0	0	0	0	0	0
Burundi	2005	6	0.153	611502	726533	0.05234	287.031	1.55092	9.375	7600000	-1.87732	13.3237	13.496	0.052317	5.65959	15.2791	1.22268	2.23805	15.842	-0.95718	-1.33778	-1.24252	-1.52338	-1.12847	-0.634234	-2.47214	0.032047	-1.69193	0	0	5100000000	5070000000	23.0396	610000000	20.9185	0	0	1	0	0	0	0	0	0	0	0	0	0	0
Burundi	2006	6	0.15	414286	805969	0.002481	291.866	5.36825	9.617	7900000	-1.89712	12.9343	13.5998	0.002481	5.6763	15.2744	2.38221	2.26353	15.878	-1.1015	-1.18976	-1.11088	-1.42777	-0.983238	-0.723144	-2.25349	0.034463	-1.7492	0	0	5500000000	5520000000	23.1253	1200000000	21.5908	0	0	0	1	0	0	0	0	0	0	0	0	0	0
Burundi	2007	6	0.096	386940	833004	0.036886	290.979	6.11203	9.864	8200000	-2.34341	12.866	13.6328	0.036877	5.67325	15.2753	2.51003	2.28889	15.915	-1.16698	-1.22842	-1.28053	-1.37793	-1.07867	-0.714045	-2.50309	0.03336	-2.22893	0	0	3000000000	2970000000	22.5058	1800000000	22.0303	0	0	0	0	1	0	0	0	0	0	0	0	0	0
Burundi	2008	6	0.154	1200000	2000000	0.237816	292.794	2.40218	10.118	8500000	-1.8708	13.9978	14.5087	0.23563	5.67947	15.2735	1.61027	2.31432	15.9562	-1.08823	-1.2403	-1.13557	-1.6365	-1.0381	-0.685291	-2.41701	0.033565	-1.69447	0	0	160000000	154000000	19.5461	2400000000	22.3016	0	0	0	0	0	1	0	0	0	0	0	0	0	0
Burundi	2009	6	0.164	1200000	1800000	0.019557	288.942	11.8354	10.376	8900000	-1.80789	13.9978	14.4033	0.019556	5.66623	15.2773	3.16602	2.33949	16.0069	-1.13256	-1.16775	-1.06674	-1.27144	-1.15994	-0.689464	-2.27396	0.034289	-1.62215	0	0	190000000	188000000	19.7426	2700000000	22.4159	0	0	0	0	0	0	1	0	0	0	0	0	0	0
Burundi	2010	6	0.181	3700000	4200000	0.038412	289.857	0.798565	10.642	9400000	-1.70926	15.1238	15.2506	0.038403	5.66939	15.2764	0.731547	2.36481	16.0537	-1.1689	-1.12237	-1.12471	-1.62596	-1.2054	-0.942693	-2.64566	0.050276	-1.55597	0	0	320000000	317000000	20.2664	3200000000	22.5938	0	0	0	0	0	0	0	1	0	0	0	0	0	0
Burundi	2011	6	0.193	2200000	2900000	0.150057	290.948	1.85146	10.915	9700000	-1.64506	14.604	14.8802	0.149499	5.67314	15.2753	1.37516	2.39014	16.0895	-1.20837	-1.02037	-1.08492	-1.8072	-1.1538	-0.927632	-2.59618	0.061	-1.52873	0	0	720000000	722000000	21.0902	4000000000	22.796	0	0	0	0	0	0	0	0	1	0	0	0	0	0
Burundi	2012	6	0.194	2100000	3300000	0.025925	293.233	7.72297	11.194	10000000	-1.6399	14.5575	15.0094	0.025922	5.68097	15.2731	2.74151	2.41538	16.1252	-1.46861	-0.952942	-1.30941	-1.70474	-1.08393	-0.894518	-2.77354	0.055357	-1.50717	0	0	980000000	982000000	21.3982	4000000000	22.8054	0	0	0	0	0	0	0	0	0	1	0	0	0	0
Burundi	2013	6	0.2	1300000	3300000	4.76125	296.817	2.82926	11.482	10000000	-1.60944	14.0779	15.0094	2.26451	5.69312	15.2697	1.76303	2.44078	16.1611	-1.42651	-0.900795	-1.07123	-1.35028	-1.07663	-0.953202	-2.39458	0.059169	-1.4885	0	0	1300000000	1340000000	21.7095	5300000000	23.0916	0	0	0	0	0	0	0	0	0	0	1	0	0	0
Burundi	2014	6	0.169	377733	1100000	3.39008	299.077	6.53802	11.776	11000000	-1.77786	12.8419	13.9108	1.93508	5.7007	15.2675	2.57658	2.46606	16.195	-1.26825	-0.733123	-1.15177	-0.784407	-0.970567	-1.04275	-1.92722	0.044831	-1.64367	0	0	1500000000	1540000000	21.8458	5800000000	23.1771	0	0	0	0	0	0	0	0	0	0	0	1	0	0
Burundi	2015	6	0.171	3600000	4700000	0.237128	280.967	-0.605551	12.078	11000000	-1.76609	15.0964	15.3631	0.23496	5.63824	15.2849	-0.573579	2.49139	16.2177	-1.28704	-0.755148	-1.23758	-1.93745	-1.1859	-1.27203	-2.83709	0.048418	-1.64118	0	0	2000000000	1950000000	22.0829	6500000000	23.2818	0	0	0	0	0	0	0	0	0	0	0	0	1	0
Burundi	2016	6	0.189	4400000	6000000	0.002097	274.513	-0.51141	12.388	11000000	-1.66601	15.2971	15.6073	0.002097	5.615	15.2911	-0.491394	2.51673	16.2349	-1.27876	-0.854655	-1.48436	-1.96438	-1.48439	-1.55564	-3.49985	0.056747	-1.56343	0	0	2400000000	2420000000	22.2987	6400000000	23.2722	0	0	0	0	0	0	0	0	0	0	0	0	0	1
Burundi	2017	6	0.186	4500000	6400000	8.1145	269.477	4.18827	12.706	12000000	-1.68201	15.3196	15.6718	2.79058	5.59648	15.2959	2.13939	2.54207	16.2584	-1.3185	-0.869032	-1.38195	-2.00258	-1.411	-1.57598	-3.4339	0.06548	-1.55109	0	0	2400000000	2380000000	22.2839	6100000000	23.2199	0	0	0	0	0	0	0	0	0	0	0	0	0	0
Burundi	2018	6	0.193	6100000	9100000	0.249834	265.672	8.92427	13.032	12000000	-1.64506	15.6238	16.0238	0.247306	5.58226	15.2995	2.88505	2.56741	16.2886	-1.47827	-1.00991	-1.44979	-1.57028	-1.51382	-1.66952	-3.6463	0.078598	-1.57866	0	0	3200000000	3240000000	22.5932	6900000000	23.3463	0	0	0	0	0	0	0	0	0	0	0	0	0	0
Burundi	2019	6	0.188	7000000	9700000	1.17561	261.75	1.34198	13.366	12000000	-1.67131	15.7614	16.0876	1.00026	5.56739	15.3033	1.10379	2.59271	16.3215	-1.49697	-0.991804	-1.37482	-1.62506	-1.45363	-1.72383	-3.59775	0.080345	-1.53255	0	0	3700000000	3670000000	22.7165	7200000000	23.3862	0	0	0	0	0	0	0	0	0	0	0	0	0	0
Burundi	2020	6	0.209	9700000	12000000	0.801086	255.078	0.346616	13.708	13000000	-1.56542	16.0876	16.3004	0.733516	5.54157	15.3096	0.340026	2.61798	16.3506	-1.5634	-1.06177	-1.30248	-1.54235	-1.34065	-1.52661	-3.40744	0.085581	-1.58446	0	0	4200000000	4190000000	22.848	7300000000	23.3986	0	0	0	0	0	0	0	0	0	0	0	0	0	0
Burundi	2021	6	0.21	10000000	13000000	0.806162	255.918	10.639	14.058	13000000	-1.56065	16.1181	16.3805	0.737473	5.54486	15.3088	3.05988	2.64319	16.3778	-1.59966	-1.00199	-1.35819	-1.2584	-1.31259	-1.40702	-3.21033	0.08657	-1.51693	0	0	4100000000	4070000000	22.8213	6900000000	23.349	0	0	0	0	0	0	0	0	0	0	0	0	0	0
Burundi	2022	6		5100000		0.757355	253.692	2.84299	14.417	13000000		15.4447		0.699021	5.53612	15.3109	1.76759	2.66841	16.4049	-1.51818	-0.947486	-1.26361	-1.19245	-1.27655	-1.39635	-2.97638	0.077071	-1.63869	0	0	3800000000	3750000000	22.7392	230000000	19.9636	0	0	0	0	0	0	0	0	0	0	0	0	0	0
Burundi	2023	6				1.29794	253.446	3.26889	14.784	14000000				1.0772	5.53515	15.3111	1.90021	2.69355	16.4321	-1.55603	-0.98573	-1.20011	-1.1724	-1.25106	-1.36692	-2.93978		-1.67631	0	0	3900000000					0	0	0	0	0	0	0	0	0	0	0	0	0	0
Cabo Verde	2003	7	0.252	20375	100301	4.82213	2186.9	1.18891	55.997	473383	-1.37833	9.92206	11.5159	2.27695	7.69024	10.3741	1.00886	4.0253	13.0677	0.478955	-0.282602	-0.283033	0.918949	0.256376	0.594847	2.94967	0.217408	-1.37225	1	1	4500000000	4490000000	22.9179	320000000	20.2742	1	0	0	0	0	0	0	0	0	0	0	0	0	0
Cabo Verde	2004	7	0.237	64499	188358	7.31272	2379.8	7.27006	56.846	479370	-1.4397	11.0744	12.1461	2.68741	7.77477	5.27302	2.68161	4.04035	13.0802	0.338964	-0.462028	-0.347504	1.0393	0.341849	0.649413	2.81511	0.210157	-1.43496	1	1	4400000000	4390000000	22.8949	380000000	20.4579	0	1	0	0	0	0	0	0	0	0	0	0	0	0
Cabo Verde	2005	7	0.16	103961	235325	8.28123	2514.17	11.1725	57.689	485115	-1.83258	11.5518	12.3687	2.81076	7.8297	9.99896	3.1086	4.05507	13.0921	0.590596	-0.365165	-0.235938	0.754639	0.374146	0.441597	2.92949	0.203688	-1.83135	1	1	3700000000	3700000000	22.7239	610000000	20.9185	0	0	1	0	0	0	0	0	0	0	0	0	0	0
Cabo Verde	2006	7	0.166	419040	525156	11.8764	2683.84	7.84079	58.529	490728	-1.79577	12.9457	13.1715	3.16947	7.895	11.5241	2.75653	4.06952	13.1037	0.838406	-0.287644	-0.03045	0.962325	0.640256	0.782896	3.81201	0.201291	-1.79043	1	1	5100000000	5070000000	23.0396	1200000000	21.5908	0	0	0	1	0	0	0	0	0	0	0	0	0	0
Cabo Verde	2007	7	0.152	143077	192538	11.6247	3056.97	13.8411	59.363	496190	-1.88388	11.8711	12.168	3.14813	8.02518	13.0767	3.32209	4.08367	13.1147	0.918705	-0.326842	0.285853	0.87726	0.610766	0.86333	4.05797	0.185856	-1.87734	1	1	5500000000	5520000000	23.1253	1800000000	22.0303	0	0	0	0	1	0	0	0	0	0	0	0	0	0
Cabo Verde	2008	7	0.139	627985	865738	10.7625	3238.44	18.7461	60.194	501355	-1.97328	13.3503	13.6713	3.07136	8.08285	13.543	3.62484	4.09757	13.1251	0.900169	-0.188693	-0.029145	0.813386	0.571345	0.937763	3.90114	0.158623	-1.96656	1	1	3000000000	2970000000	22.5057	2400000000	22.3016	0	0	0	0	0	1	0	0	0	0	0	0	0	0
Cabo Verde	2009	7	0.163	424121	816774	6.80242	3159.59	-5.91249	61.016	506141	-1.81401	12.9578	13.6131	2.61578	8.0582	13.3535	-2.47729	4.11114	13.1346	0.892972	-0.0558	-0.083323	0.818449	0.53293	0.891081	3.90533	0.17523	-1.80779	1	1	160000000	155000000	19.5512	2700000000	22.4159	0	0	0	0	0	0	1	0	0	0	0	0	0	0
Cabo Verde	2010	7	0.163	696180	1000000	6.36802	3194.62	-3.2104	61.821	509784	-1.81401	13.4534	13.8155	2.55054	8.06922	13.4399	-1.88296	4.12424	13.1417	0.877153	-0.146439	-0.100744	0.840973	0.463278	0.894678	3.7681	0.181341	-1.80991	1	1	190000000	188000000	19.7453	3200000000	22.5938	0	0	0	0	0	0	0	1	0	0	0	0	0	0
Cabo Verde	2011	7	0.152	1000000	1500000	4.99538	3309.2	0.846168	62.322	511447	-1.88388	13.8155	14.221	2.31153	8.10446	13.6989	0.768315	4.13232	13.145	0.924243	0.000159	0.079263	0.722605	0.50677	0.970096	4.07377	0.189504	-1.87453	1	1	320000000	319000000	20.2749	4000000000	22.796	0	0	0	0	0	0	0	0	1	0	0	0	0	0
Cabo Verde	2012	7	0.138	518377	890722	6.6913	3341.74	-4.63711	62.821	511955	-1.9805	13.1585	13.6998	2.59949	8.11425	13.7667	-2.23867	4.14029	13.146	0.88568	0.019716	0.053456	0.809086	0.51407	0.93872	4.06944	0.152711	-1.94599	1	1	720000000	723000000	21.0925	4000000000	22.8054	0	0	0	0	0	0	0	0	0	1	0	0	0	0
Cabo Verde	2013	7	0.138	387773	837525	4.40125	3361.09	3.67985	63.317	512225	-1.9805	12.8682	13.6382	2.1877	8.12002	13.806	2.01399	4.14815	13.1465	0.851966	-0.115504	0.041682	0.778	0.551066	0.916036	3.93338	0.149427	-1.93774	1	1	980000000	984000000	21.3999	5300000000	23.0916	0	0	0	0	0	0	0	0	0	0	1	0	0	0
Cabo Verde	2014	7	0.126	1800000	2300000	8.84407	3383.84	4.71452	63.81	512326	-2.07147	14.4033	14.6484	2.87608	8.12677	13.8512	2.25486	4.15591	13.1467	0.970863	-0.241274	0.037464	0.350779	0.661852	0.955249	3.8325	0.144379	-2.02825	1	1	1300000000	1340000000	21.7091	5800000000	23.1771	0	0	0	0	0	0	0	0	0	0	0	1	0	0
Cabo Verde	2015	7	0.129	813253	1300000	5.49025	3415.06	-3.59216	64.3	512394	-2.04794	13.6088	14.0779	2.40431	8.13595	13.9116	-1.99074	4.16356	13.1468	0.929723	-0.162442	0.168273	0.85582	0.567588	0.942328	4.10821	0.143508	-2.01191	1	1	1500000000	1540000000	21.8455	6500000000	23.2818	0	0	0	0	0	0	0	0	0	0	0	0	1	0
Cabo Verde	2016	7	0.134	723486	1100000	6.82845	3560.14	-13.0003	64.784	512554	-2.00992	13.4918	13.9108	2.61956	8.17756	14.1706	-3.2596	4.17106	13.1472	0.844147	-0.194087	0.113704	0.87119	0.284916	0.973955	3.78691	0.149713	-1.97278	1	1	2000000000	1950000000	22.0844	6400000000	23.2722	0	0	0	0	0	0	0	0	0	0	0	0	0	1
Cabo Verde	2017	7	0.136	1200000	1700000	5.5947	3719.71	4.88743	65.261	512893	-1.9951	13.9978	14.3461	2.42286	8.2214	14.4215	2.29012	4.17839	13.1478	0.796454	-0.079858	0.143134	0.762866	0.352906	0.963748	3.86358	0.153326	-1.96483	1	1	2400000000	2420000000	22.3001	6100000000	23.2199	0	0	0	0	0	0	0	0	0	0	0	0	0	0
Cabo Verde	2018	7	0.133	1300000	1900000	4.69596	3853.68	3.46678	65.732	513415	-2.01741	14.0779	14.4574	2.251	8.25678	14.6102	1.95655	4.18559	13.1488	0.755424	-0.036307	0.340909	0.833262	0.393062	0.974645	4.08551	0.146837	-1.77973	1	1	2400000000	2380000000	22.2853	6900000000	23.3463	0	0	0	0	0	0	0	0	0	0	0	0	0	0
Cabo Verde	2019	7	0.148	1600000	2500000	5.45789	4115.9	3.91786	66.195	514104	-1.91054	14.2855	14.7318	2.3985	8.32261	14.9348	2.07459	4.19261	13.1502	0.851013	-0.024774	0.278803	0.859627	0.446794	0.94922	4.15445	0.150411	-1.74475	1	1	3200000000	3250000000	22.5946	7200000000	23.3862	0	0	0	0	0	0	0	0	0	0	0	0	0	0
Cabo Verde	2020	7	0.128	2300000	3900000	3.71218	3255.94	-17.8229	66.652	514679	-2.05573	14.6484	15.1765	2.02243	8.08823	13.5827	-3.57442	4.19948	13.1513	0.846104	0.160897	0.199303	0.874232	0.430836	0.912387	4.21006	0.152796	-1.6496	1	1	3700000000	3670000000	22.7178	7300000000	23.3986	0	0	0	0	0	0	0	0	0	0	0	0	0	0
Cabo Verde	2021	7	0.128	2300000		4.4573	3471.66	0.373782	67.102	516649	-2.05573	14.6484		2.20004	8.15239	14.0167	0.365584	4.20621	13.1551	1.01638	0.268864	0.001695	0.894368	0.327735	0.930764	4.20525	0.151169	-1.63595	1	1	4200000000	4190000000	22.8498	6900000000	23.349	0	0	0	0	0	0	0	0	0	0	0	0	0	0
Cabo Verde	2022	7		2500000		5.43014	3997.77	7.50889	67.545	519741		14.7318		2.39349	8.29349	14.795	2.71364	4.21279	13.1611	0.959875	0.263682	0.020836	0.927069	0.398661	0.946043	4.2547	0.130547	-1.68195	1	1	4100000000	4080000000	22.8231	230000000	19.9636	0	0	0	0	0	0	0	0	0	0	0	0	0	0
Cabo Verde	2023	7		4100000		6.25141	4192.4	2.96567	67.982	522331		15.2265		2.53229	8.34103	15.0204	1.80754	4.21924	13.1661	0.984857	0.242903	0.013677	0.903246	0.400106	0.958101	4.24791		-1.74444	1	1	3800000000	3750000000	22.7394			0	0	0	0	0	0	0	0	0	0	0	0	0	0
Cameroon	2003	8	0.228	974112	2100000	2.09694	1221.09	0.92142	47.338	16000000	-1.47841	13.7893	14.5574	1.48617	7.1075	14.0859	0.824704	3.85731	16.5981	-0.981341	-0.972793	-0.84292	-0.429471	-1.1633	-1.06001	-1.685	0.153902	-1.1571	1	0	3900000000	3940000000	22.7884	320000000	20.2742	1	0	0	0	0	0	0	0	0	0	0	0	0	0
Cameroon	2004	8	0.219	1300000	2500000	0.361118	1271.74	7.15862	47.94	17000000	-1.51868	14.0779	14.7318	0.353697	7.14814	13.9953	2.66631	3.86995	16.6255	-1.12544	-0.720635	-0.810299	-0.359356	-1.17322	-0.974191	-1.49179	0.145926	-1.18118	1	0	4500000000	4490000000	22.9176	380000000	20.4579	0	1	0	0	0	0	0	0	0	0	0	0	0	0
Cameroon	2005	8	0.216	2000000	4300000	1.24861	1264.74	-2.8534	48.541	17000000	-1.53248	14.5087	15.2741	1.04672	7.14262	14.0081	-1.77104	3.88241	16.6531	-1.19941	-0.912782	-0.931052	-0.182025	-1.19044	-1.03407	-1.75191	0.133703	-1.19734	1	0	4400000000	4380000000	22.8944	610000000	20.9185	0	0	1	0	0	0	0	0	0	0	0	0	0	0
Cameroon	2006	8	0.192	2300000	5500000	0.28274	1277.33	4.68775	49.143	18000000	-1.65026	14.6484	15.5203	0.279102	7.15253	13.9851	2.24929	3.89473	16.6806	-1.09146	-0.84223	-0.97205	-0.244705	-1.16298	-1.0239	-1.6526	0.128945	-1.43508	1	0	3700000000	3690000000	22.7233	1200000000	21.5908	0	0	0	1	0	0	0	0	0	0	0	0	0	0
Cameroon	2007	8	0.246	6600000	11000000	0.792291	1295.73	-1.64831	49.746	18000000	-1.40242	15.7026	16.2134	0.726637	7.16683	13.951	-1.27431	3.90693	16.7087	-1.03304	-0.836638	-0.854186	-0.326109	-1.18582	-1.04957	-1.58842	0.165977	-1.1355	1	0	5100000000	5060000000	23.0384	1800000000	22.0303	0	0	0	0	1	0	0	0	0	0	0	0	0	0
Cameroon	2008	8	0.24	6600000	14000000	0.075755	1295.02	-0.179186	50.35	19000000	-1.42712	15.7026	16.4546	0.075682	7.16628	13.9523	-0.17824	3.919	16.7373	-1.03423	-0.818746	-0.828287	-0.552111	-1.10584	-1.0678	-1.60511	0.156804	-1.13754	1	0	5500000000	5520000000	23.1241	2400000000	22.3016	0	0	0	0	0	1	0	0	0	0	0	0	0	0
Cameroon	2009	8	0.261	9900000	22000000	2.67167	1290.9	-0.816382	50.954	19000000	-1.34324	16.108	16.9065	1.70917	7.16309	13.96	-0.745409	3.93092	16.7659	-1.02055	-0.769573	-0.853785	-0.474782	-1.13095	-1.04036	-1.54545	0.176772	-1.09479	1	0	3000000000	2960000000	22.5026	2700000000	22.4159	0	0	0	0	0	0	1	0	0	0	0	0	0	0
Cameroon	2010	8	0.224	22000000	32000000	1.94952	1290.9	-1.53296	51.559	20000000	-1.49611	16.9065	17.2812	1.42083	7.1631	13.96	-1.21291	3.94273	16.7945	-1.07532	-0.753018	-0.90304	-0.736971	-1.07924	-1.05827	-1.69484	0.16494	-1.2689	1	0	160000000	133000000	19.4011	3200000000	22.5938	0	0	0	0	0	0	0	1	0	0	0	0	0	0
Cameroon	2011	8	0.205	17000000	33000000	2.1327	1297.31	-1.50649	52.164	20000000	-1.58475	16.6487	17.312	1.50145	7.16805	13.9481	-1.19836	3.95439	16.8228	-1.16693	-0.810016	-0.894476	-0.661688	-1.0809	-1.03312	-1.75037	0.150549	-1.36122	1	0	190000000	172000000	19.6546	4000000000	22.796	0	0	0	0	0	0	0	0	1	0	0	0	0	0
Cameroon	2012	8	0.193	17000000	33000000	1.74884	1319.67	6.59739	52.769	21000000	-1.64506	16.6487	17.312	1.32532	7.18514	13.9058	2.58552	3.96592	16.8509	-1.27244	-0.931122	-0.905475	-0.588517	-1.04293	-1.02158	-1.85809	0.135139	-1.43825	1	0	320000000	303000000	20.2235	4000000000	22.8054	0	0	0	0	0	0	0	0	0	1	0	0	0	0
Cameroon	2013	8	0.227	39000000	66000000	1.62297	1347.21	3.09905	53.373	21000000	-1.48281	17.4791	18.0052	1.26109	7.20579	13.8524	1.84931	3.9773	16.879	-1.21772	-0.959768	-0.925761	-0.532237	-1.05832	-1.03698	-1.8529	0.132887	-1.23572	1	0	720000000	685000000	21.0379	5300000000	23.0916	0	0	0	0	0	0	0	0	0	0	1	0	0	0
Cameroon	2014	8	0.203	47000000	76000000	1.99484	1381.82	1.62554	53.976	22000000	-1.59455	17.6657	18.1462	1.44133	7.23116	13.7833	1.26244	3.98854	16.9093	-1.17888	-0.898472	-0.812918	-1.05925	-0.897854	-0.94458	-1.75186	0.140383	-1.40443	1	0	980000000	937000000	21.3514	5800000000	23.1771	0	0	0	0	0	0	0	0	0	0	0	1	0	0
Cameroon	2015	8	0.227	71000000	100000000	2.15564	1415	6.41611	54.578	23000000	-1.48281	18.0782	18.4207	1.51115	7.25489	13.7147	2.55798	3.99963	16.9407	-1.09659	-0.936662	-0.833808	-0.989914	-0.998328	-0.954289	-1.79268	0.149294	-1.29777	1	0	1300000000	1270000000	21.6561	6500000000	23.2818	0	0	0	0	0	0	0	0	0	0	0	0	1	0
Cameroon	2016	8	0.235	100000000	130000000	1.96335	1435.62	4.95328	55.179	23000000	-1.44817	18.4207	18.683	1.42712	7.26935	13.6708	2.30324	4.01058	16.9706	-1.17942	-0.809304	-0.822787	-1.06121	-1.05906	-1.03097	-1.86588	0.144551	-1.25845	1	0	1500000000	1440000000	21.7788	6400000000	23.2722	0	0	0	0	0	0	0	0	0	0	0	0	0	1
Cameroon	2017	8	0.223	61000000	81000000	2.25621	1444.91	1.41012	55.777	24000000	-1.50058	17.9264	18.21	1.55268	7.2758	13.6508	1.14385	4.02136	16.9989	-1.22517	-0.846452	-0.861257	-1.09151	-1.0513	-1.05181	-1.975	0.134297	-1.28261	1	0	2000000000	1890000000	22.053	6100000000	23.2199	0	0	0	0	0	0	0	0	0	0	0	0	0	0
Cameroon	2018	8	0.225	84000000	110000000	1.91486	1461.02	2.93253	56.374	25000000	-1.49165	18.2463	18.516	1.4049	7.28689	13.6154	1.79689	4.03201	17.0266	-1.16307	-0.81262	-0.857635	-1.4018	-1.10306	-1.12888	-2.12576	0.132629	-1.33764	1	0	2400000000	2340000000	22.2652	6900000000	23.3463	0	0	0	0	0	0	0	0	0	0	0	0	0	0
Cameroon	2019	8	0.217	52000000		2.58341	1470.32	3.76134	56.968	26000000	-1.52786	17.7668		1.67777	7.29323	13.5948	2.03514	4.04249	17.0544	-1.21736	-0.847179	-0.866083	-1.56182	-1.14146	-1.21104	-2.34556	0.125095	-1.33144	1	0	2400000000	2330000000	22.2638	7200000000	23.3862	0	0	0	0	0	0	0	0	0	0	0	0	0	0
Cameroon	2020	8	0.209	38000000		1.65596	1434.52	2.82953	57.56	26000000	-1.56542	17.4531		1.27827	7.26859	13.6732	1.76311	4.05283	17.0817	-1.13954	-0.830199	-0.931411	-1.51368	-1.16767	-1.20542	-2.32224	0.125844	-1.35879	1	0	3200000000	3210000000	22.5833	7300000000	23.3986	0	0	0	0	0	0	0	0	0	0	0	0	0	0
Cameroon	2021	8	0.222	52000000		2.14061	1443.58	3.97826	58.148	27000000	-1.50508	17.7668		1.50481	7.27488	13.6537	2.08943	4.06299	17.1082	-1.11598	-0.934423	-0.904559	-1.39409	-1.11641	-1.15919	-2.24728	0.120035	-1.32291	1	0	3700000000	3620000000	22.7042	6900000000	23.349	0	0	0	0	0	0	0	0	0	0	0	0	0	0
Cameroon	2022	8				2.08735	1458.66	3.3883	58.733	28000000				1.48203	7.28527	13.6207	1.93457	4.073	17.1345	-1.12971	-0.898889	-0.881508	-1.37963	-1.03894	-1.14725	-2.1381	0.121432	-1.28956	1	0	4200000000			230000000	19.9636	0	0	0	0	0	0	0	0	0	0	0	0	0	0
Cameroon	2023	8				1.66712	1466.77	3.00941	59.315	28000000				1.28403	7.29082	13.6027	1.82142	4.08286	17.1609	-1.16256	-0.913473	-0.906263	-1.40044	-1.0382	-1.0664	-2.15367		-1.27333	1	0	4100000000					0	0	0	0	0	0	0	0	0	0	0	0	0	0
Central African Rep.	2003	9	0.162	1687	3336	0.989219	418.241		37.884	4100000	-1.82016	7.43071	8.11253	0.87373	6.03606	15.1487		3.63453	15.2273	-1.02073	-1.11957	-1.19756	-1.53887	-1.43304	-1.24825	-2.90687	0.062715	-1.69489	0	0	3800000000	3760000000	22.7405	320000000	20.2742	1	0	0	0	0	0	0	0	0	0	0	0	0	0
Central African Rep.	2004	9	0.149	39849	42912	1.18677	433.825		37.966	4200000	-1.90381	10.5928	10.6669	1.00748	6.07264	15.1326		3.63669	15.2489	-1.47727	-1.20109	-1.32439	-1.42424	-1.56201	-1.30936	-3.46884	0.060077	-1.72893	0	0	3900000000	3940000000	22.7886	380000000	20.4579	0	1	0	0	0	0	0	0	0	0	0	0	0	0
Central African Rep.	2005	9	0.146	1174	47528	0.754918	427.968		38.069	4300000	-1.92415	7.06817	10.7691	0.697077	6.05905	15.1387		3.6394	15.2715	-1.30277	-1.31778	-1.5842	-1.42799	-1.45133	-0.994376	-3.36759	0.057713	-1.73479	0	0	4500000000	4490000000	22.9179	610000000	20.9185	0	0	1	0	0	0	0	0	0	0	0	0	0	0
Central African Rep.	2006	9	0.148	600587	623764	2.37164	439.294		38.193	4400000	-1.91054	13.3057	13.3435	1.59847	6.08517	15.127		3.64265	15.292	-1.21914	-1.27038	-1.47497	-1.85155	-1.5449	-1.01479	-3.46513	0.057925	-1.72305	0	0	4400000000	4390000000	22.8947	1200000000	21.5908	0	0	0	1	0	0	0	0	0	0	0	0	0	0
Central African Rep.	2007	9	0.151	1200000	1200000	3.33861	450.763		38.339	4500000	-1.89048	13.9978	13.9978	1.92041	6.11094	15.115		3.64647	15.3113	-1.21095	-1.26575	-1.52851	-1.85726	-1.57392	-1.08329	-3.55992	0.056602	-1.70543	0	0	3700000000	3700000000	22.7236	1800000000	22.0303	0	0	0	0	1	0	0	0	0	0	0	0	0	0
Central African Rep.	2008	9	0.133	1200000	1200000	5.87486	450.314		38.506	4600000	-2.01741	13.9978	13.9978	2.471	6.10994	15.1155		3.65081	15.3326	-1.13728	-1.19405	-1.37209	-1.84381	-1.43187	-0.988078	-3.16445	0.039393	-1.78119	0	0	5100000000	5070000000	23.0395	2400000000	22.3016	0	0	0	0	0	1	0	0	0	0	0	0	0	0
Central African Rep.	2009	9	0.136	1100000	1300000	2.0451	492.215		38.694	4500000	-1.9951	13.9108	14.0779	1.46362	6.19892	15.0712		3.65568	15.326	-0.98885	-1.25795	-1.39648	-1.90399	-1.32387	-1.00347	-3.08008	0.03783	-1.76137	0	0	5500000000	5520000000	23.1251	2700000000	22.4159	0	0	0	0	0	0	1	0	0	0	0	0	0	0
Central African Rep.	2010	9	0.139	890877	1400000	2.87129	519.141	-1.7412	38.904	4500000	-1.97328	13.7	14.152	1.77694	6.25218	15.0423	-1.32152	3.6611	15.318	-0.937606	-1.16296	-1.39313	-2.02063	-1.312	-1.10422	-3.06778	0.038215	-1.74222	0	0	3000000000	2970000000	22.5057	3200000000	22.5938	0	0	0	0	0	0	0	1	0	0	0	0	0	0
Central African Rep.	2011	9	0.141	142756	677337	1.51389	532.383	12.6667	39.135	4600000	-1.95899	11.8689	13.4259	1.20245	6.27736	15.0279	3.23368	3.66702	15.3339	-0.967538	-1.19733	-1.31311	-1.78939	-1.30545	-1.0875	-2.93768	0.041529	-1.72829	0	0	160000000	155000000	19.553	4000000000	22.796	0	0	0	0	0	0	0	0	1	0	0	0	0	0
Central African Rep.	2012	9	0.141	1500000	2600000	2.7901	553.73	7.24995	39.388	4600000	-1.95899	14.221	14.771	1.7499	6.31668	15.0045	2.67886	3.67346	15.3439	-1.00553	-1.07315	-1.45321	-1.85292	-1.4388	-1.24114	-3.19172	0.041131	-1.73609	0	0	190000000	187000000	19.741	4000000000	22.8054	0	0	0	0	0	0	0	0	0	1	0	0	0	0
Central African Rep.	2013	9	0.118	946379	1200000	0.109532	349.821	-45.7942	39.663	4600000	-2.13707	13.7604	13.9978	0.109315	5.85742	15.2177	-4.51742	3.68042	15.3507	-1.09621	-1.16939	-1.62576	-2.1549	-1.80944	-1.47483	-4.01705	0.040021	-1.85086	0	0	320000000	319000000	20.2751	5300000000	23.0916	0	0	0	0	0	0	0	0	0	0	1	0	0	0
Central African Rep.	2014	9	0.109	237838	573414	0.183396	351.562	-14.9196	39.959	4600000	-2.21641	12.3793	13.2594	0.182383	5.86238	15.216	-3.39694	3.68785	15.3466	-1.16687	-1.38924	-1.88091	-2.69919	-1.70664	-1.39115	-4.54463	0.042073	-1.91121	0	0	720000000	724000000	21.0929	5800000000	23.1771	0	0	0	0	0	0	0	0	0	0	0	1	0	0
Central African Rep.	2015	9	0.125	4200000	8000000	0.176905	366.323	12.2873	40.277	4600000	-2.07944	15.2506	15.8949	0.175995	5.90351	15.2013	3.20337	3.69578	15.3479	-1.32741	-1.44319	-1.81107	-1.89359	-1.71156	-1.22383	-4.19467	0.057807	-1.84827	0	0	980000000	980000000	21.396	6500000000	23.2818	0	0	0	0	0	0	0	0	0	0	0	0	1	0
Central African Rep.	2016	9	0.131	3000000	3800000	0.39759	376.858	2.86165	40.618	4700000	-2.03256	14.9141	15.1505	0.387797	5.93187	15.1908	1.77376	3.70421	15.366	-1.30512	-1.41679	-1.80731	-1.77955	-1.85103	-1.08043	-4.13188	0.060595	-1.81755	0	0	1300000000	1340000000	21.7082	6400000000	23.2722	0	0	0	0	0	0	0	0	0	0	0	0	0	1
Central African Rep.	2017	9	0.143	877020	1200000	0.332412	387.358	1.73844	40.98	4800000	-1.94491	13.6843	13.9978	0.326576	5.95935	15.1802	1.32015	3.71308	15.3828	-1.19833	-1.4938	-1.79251	-1.99353	-1.75812	-1.10653	-4.14449	0.063178	-1.75613	0	0	1500000000	1540000000	21.8455	6100000000	23.2199	0	0	0	0	0	0	0	0	0	0	0	0	0	0
Central African Rep.	2018	9	0.143	852674	2700000	0.810613	395.02	-0.279909	41.364	4900000	-1.94491	13.6561	14.8088	0.740934	5.97894	15.1724	-0.276377	3.72241	15.4004	-1.23331	-1.39433	-1.73544	-2.17221	-1.71716	-1.20389	-4.15211	0.0618	-1.76593	0	0	2000000000	1950000000	22.0843	6900000000	23.3463	0	0	0	0	0	0	0	0	0	0	0	0	0	0
Central African Rep.	2019	9	0.146	7100000	9800000	1.15253	401.826	12.0641	41.77	4900000	-1.92415	15.7756	16.0979	0.985225	5.99602	15.1655	3.18509	3.73218	15.4138	-1.23415	-1.38387	-1.78028	-2.13588	-1.76526	-1.22169	-4.20939	0.062018	-1.77191	0	0	2400000000	2410000000	22.2976	7200000000	23.3862	0	0	0	0	0	0	0	0	0	0	0	0	0	0
Central African Rep.	2020	9	0.159	8300000	9200000	0.07467	398.834	-0.008504	42.198	5000000	-1.83885	15.9318	16.0347	0.074601	5.98855	15.1685	-0.008504	3.74237	15.4303	-1.29502	-1.5023	-1.72879	-2.23628	-1.75424	-1.30339	-4.3891	0.064401	-1.77177	0	0	2400000000	2380000000	22.2823	7300000000	23.3986	0	0	0	0	0	0	0	0	0	0	0	0	0	0
Central African Rep.	2021	9	0.155	3100000		0.21498	396.021	29.4598	42.648	5100000	-1.86433	14.9469		0.213358	5.98147	15.1714	4.07646	3.75298	15.4471	-1.24662	-1.50971	-1.67319	-2.12685	-1.68871	-1.1941	-4.15714	0.064755	-1.77452	0	0	3200000000	3250000000	22.5941	6900000000	23.349	0	0	0	0	0	0	0	0	0	0	0	0	0	0
Central African Rep.	2022	9		9700000		1.0093	398.915	-1.50003	43.12	5100000		16.0876		0.887933	5.98875	15.1684	-1.19478	3.76399	15.4444	-1.24615	-1.47418	-1.7103	-2.20505	-1.69991	-1.214	-4.21181	0.0721	-1.64698	0	0	3700000000	3670000000	22.7158	230000000	19.9636	0	0	0	0	0	0	0	0	0	0	0	0	0	0
Central African Rep.	2023	9				1.51605	397.468	-10.2828	43.614	5200000				1.20363	5.98511	15.1699	-3.02598	3.77538	15.455	-1.31139	-1.46842	-1.73501	-2.20311	-1.7595	-1.26225	-4.34453		-1.63368	0	0	4200000000					0	0	0	0	0	0	0	0	0	0	0	0	0	0
Comoros, Union of the	2003	10	0.23	515	515	0.145048	1037.01	2.10576	27.947	569798	-1.46968	6.24417	6.24417	0.144544	6.94409	14.3841	1.48996	3.33031	13.253	-0.693808	-1.26822	-1.22532	-0.673141	-0.751482	-0.574107	-1.51076	0.185296	-1.45458	1	0	4100000000	4080000000	22.8237	320000000	20.2742	1	0	0	0	0	0	0	0	0	0	0	0	0	0
Comoros, Union of the	2004	10	0.227	611	22	0.106131	1037.06	1.92095	27.903	580704	-1.48281	6.4151	3.09104	0.105933	6.94415	14.384	1.40771	3.32873	13.272	-0.864246	-1.41039	-1.31157	-0.163162	-1.01692	-0.518592	-1.75278	0.193901	-1.46833	1	0	3800000000	3760000000	22.7405	380000000	20.4579	0	1	0	0	0	0	0	0	0	0	0	0	0	0
Comoros, Union of the	2005	10	0.23	8711	42	0.085474	1044.94	2.83466	27.875	592677	-1.46968	9.07234	3.73767	0.08537	6.95172	14.3721	1.76482	3.32773	13.2924	-0.88724	-1.54902	-1.61004	-0.436264	-1.04419	-0.630451	-2.30718	0.18122	-1.45279	1	0	3900000000	3940000000	22.7886	610000000	20.9185	0	0	1	0	0	0	0	0	0	0	0	0	0	0
Comoros, Union of the	2006	10	0.228	15164	74597	0.111453	1051.19	2.64802	27.863	604753	-1.47841	9.62668	11.2199	0.111223	6.95767	14.3626	1.70084	3.3273	13.3126	-0.700172	-1.48488	-1.59932	-0.360273	-0.977075	-0.221685	-1.79895	0.185608	-1.46378	1	0	4500000000	4490000000	22.9179	1200000000	21.5908	0	0	0	1	0	0	0	0	0	0	0	0	0	0
Comoros, Union of the	2007	10	0.223	22608	8	0.966722	1038.69	1.26557	27.867	616927	-1.50058	10.0261	2.07944	0.857646	6.94571	14.3816	1.05728	3.32744	13.3325	-0.69156	-1.43888	-1.765	-1.09546	-1.03964	-0.388407	-2.35374	0.11698	-1.48207	1	0	4400000000	4390000000	22.8949	1800000000	22.0303	0	0	0	0	1	0	0	0	0	0	0	0	0	0
Comoros, Union of the	2008	10	0.226	396563	440120	0.507894	1058.62	5.91305	27.886	629307	-1.48722	12.8906	12.9948	0.488261	6.96472	14.3513	2.47738	3.32813	13.3524	-0.772487	-1.46228	-1.75261	-1.10721	-1.06991	-0.287371	-2.39085	0.114901	-1.46788	1	0	3700000000	3700000000	22.7238	2400000000	22.3016	0	0	0	0	0	1	0	0	0	0	0	0	0	0
Comoros, Union of the	2009	10	0.228	385204	436288	1.52866	1105.1	-2.82876	27.921	641947	-1.47841	12.8615	12.9861	1.21056	7.00769	14.2789	-1.76286	3.32938	13.3723	-0.812594	-1.53873	-1.72882	-0.765268	-1.15797	-0.341994	-2.40762	0.135008	-1.46048	1	0	5100000000	5070000000	23.0396	2700000000	22.4159	0	0	0	0	0	0	1	0	0	0	0	0	0	0
Comoros, Union of the	2010	10	0.229	686192	737013	0.919669	1135.36	20.4495	27.973	654836	-1.47403	13.4389	13.5104	0.823416	7.0347	14.2303	3.7117	3.33124	13.3921	-0.786249	-1.3959	-1.75022	-0.562939	-1.07623	-0.422287	-2.18459	0.159401	-1.46176	1	0	5500000000	5520000000	23.1252	3200000000	22.5938	0	0	0	0	0	0	0	1	0	0	0	0	0	0
Comoros, Union of the	2011	10	0.226	1600000	1700000	2.25967	1178.42	-6.87824	28.04	668056	-1.48722	14.2855	14.3461	1.55408	7.07193	14.1591	-2.62675	3.33363	13.4121	-0.803917	-1.36196	-1.80939	-0.552736	-1.04647	-0.373952	-2.15919	0.133818	-1.47378	1	0	3000000000	2970000000	22.5054	4000000000	22.796	0	0	0	0	0	0	0	0	1	0	0	0	0	0
Comoros, Union of the	2012	10	0.234	1200000	1300000	1.02134	1227.84	4.92591	28.123	681630	-1.45243	13.9978	14.0779	0.896382	7.11301	14.074	2.2978	3.33659	13.4322	-0.781552	-1.3866	-1.60185	-0.452308	-1.07893	-0.466149	-2.04091	0.138372	-1.44498	1	0	160000000	154000000	19.5461	4000000000	22.8054	0	0	0	0	0	0	0	0	0	1	0	0	0	0
Comoros, Union of the	2013	10	0.233	1400000	1400000	0.379103	1309.48	7.3026	28.223	696192	-1.45672	14.152	14.152	0.370564	7.17738	13.9252	2.68603	3.34014	13.4534	-0.732215	-1.21639	-1.61009	-0.256929	-0.955368	-0.460576	-1.69212	0.150474	-1.45091	1	0	190000000	187000000	19.7416	5300000000	23.0916	0	0	0	0	0	0	0	0	0	0	1	0	0	0
Comoros, Union of the	2014	10	0.23	2800000	2900000	0.407499	1331.21	1.59432	28.338	711503	-1.46968	14.8451	14.8802	0.396989	7.19384	13.8836	1.24597	3.3442	13.4751	-0.586699	-1.12327	-1.73866	-0.18691	-0.898687	-0.292148	-1.44178	0.12762	-1.46531	1	0	320000000	318000000	20.2693	5800000000	23.1771	0	0	0	0	0	0	0	0	0	0	0	1	0	0
Comoros, Union of the	2015	10	0.237	1500000	1600000	0.51103	1329.37	5.36153	28.47	726682	-1.4397	14.221	14.2855	0.491055	7.19246	13.8871	2.38098	3.34885	13.4962	-0.76992	-1.09154	-1.64147	-0.244472	-0.852908	-0.291831	-1.46257	0.135542	-1.43412	1	0	720000000	722000000	21.0912	6500000000	23.2818	0	0	0	0	0	0	0	0	0	0	0	0	1	0
Comoros, Union of the	2016	10	0.235	1600000	1600000	0.352458	1338.59	-5.33859	28.619	741741	-1.44817	14.2855	14.2855	0.345541	7.19937	13.8693	-2.37677	3.35407	13.5168	-0.706794	-1.09868	-1.6782	0.022002	-1.04842	-0.291283	-1.48439	0.15401	-1.44275	1	0	980000000	982000000	21.3987	6400000000	23.2722	0	0	0	0	0	0	0	0	0	0	0	0	0	1
Comoros, Union of the	2017	10	0.229	446854	532502	0.363777	1385.61	-7.48913	28.784	756669	-1.47403	13.01	13.1853	0.356196	7.2339	13.7755	-2.71103	3.35982	13.5367	-0.710438	-1.09925	-1.67703	0.022408	-1.10259	-0.336462	-1.55439	0.182426	-1.47412	1	0	1300000000	1340000000	21.7101	6100000000	23.2199	0	0	0	0	0	0	0	0	0	0	0	0	0	0
Comoros, Union of the	2018	10	0.231	564697	822898	0.47715	1413.98	1.84323	28.965	771590	-1.46534	13.244	13.6206	0.460681	7.25417	13.7168	1.37125	3.36609	13.5562	-0.852027	-1.18982	-1.71607	-0.361613	-1.14288	-0.494858	-2.04715	0.19317	-1.05923	1	0	1500000000	1540000000	21.8457	6900000000	23.3463	0	0	0	0	0	0	0	0	0	0	0	0	0	0
Comoros, Union of the	2019	10	0.234	550463	734163	0.359894	1437.37	3.93352	29.164	786578	-1.45243	13.2185	13.5065	0.352546	7.27057	13.6671	2.07846	3.37294	13.5754	-1.05839	-1.199	-1.75331	-0.176798	-1.15723	-0.707426	-2.27587	0.203135	-1.06995	1	0	2000000000	1950000000	22.0845	7200000000	23.3862	0	0	0	0	0	0	0	0	0	0	0	0	0	0
Comoros, Union of the	2020	10	0.294	435809	605790	0.316385	1465.9	-7.4796	29.38	802163	-1.22417	12.985	13.3143	0.311332	7.29022	13.6046	-2.70976	3.38031	13.5951	-1.20918	-1.25821	-1.64305	-0.287385	-1.27697	-0.762465	-2.51995	0.234374	-1.05239	1	0	2400000000	2420000000	22.3004	7300000000	23.3986	0	0	0	0	0	0	0	0	0	0	0	0	0	0
Comoros, Union of the	2021	10	0.371	736593	1200000	0.309827	1476.39	2.72865	29.613	818174	-0.991553	13.5098	13.9978	0.305073	7.29735	13.5812	1.72896	3.38821	13.6148	-1.31024	-1.27107	-1.81384	-0.227991	-1.25784	-0.725413	-2.6654	0.303999	-1.17215	1	0	2400000000	2380000000	22.2855	6900000000	23.349	0	0	0	0	0	0	0	0	0	0	0	0	0	0
Comoros, Union of the	2022	10				0.322668	1488.86	20.6762	29.864	834188				0.317316	7.30576	13.553	3.72272	3.39665	13.6342	-1.24499	-1.20054	-1.68306	-0.226411	-1.3146	-0.851324	-2.5824	0.268071	-1.34185	1	0	3200000000			230000000	19.9636	0	0	0	0	0	0	0	0	0	0	0	0	0	0
Comoros, Union of the	2023	10				0.374182	1505.25	4.00042	30.132	850387				0.365958	7.31672	13.5152	2.09481	3.40559	13.6535	-0.990109	-1.23843	-1.5351	-0.226317	-1.34128	-0.80881	-2.31998		-1.37746	1	0	3700000000					0	0	0	0	0	0	0	0	0	0	0	0	0	0
Congo, Rep. of	2003	11	0.652			6.28015	2058.89	-3.77107	60.076	3400000	-0.427711			2.53682	7.62992	11.4533	-2.03764	4.09561	15.0527	-1.09014	-1.16619	-1.1899	-1.17022	-1.26797	-0.827222	-2.45233	0.222734	-0.284472	1	0	4200000000			320000000	20.2742	1	0	0	0	0	0	0	0	0	0	0	0	0	0
Congo, Rep. of	2004	11	0.669			1.90162	2058.88	2.05164	60.533	3600000	-0.401971			1.39875	7.62992	11.4534	1.46649	4.10319	15.0868	-1.03629	-1.00859	-1.06095	-1.1906	-1.19025	-0.964101	-2.22157	0.228881	-0.274168	1	0	4100000000			380000000	20.4579	0	1	0	0	0	0	0	0	0	0	0	0	0	0
Congo, Rep. of	2005	11	0.607			12.0498	2140.04	11.2943	60.988	3700000	-0.499227			3.18392	7.66858	10.8393	3.1194	4.11068	15.1229	-1.05944	-1.29893	-1.27624	-1.16584	-1.4712	-1.07914	-2.89927	0.254829	-0.399292	1	0	3800000000			610000000	20.9185	0	0	1	0	0	0	0	0	0	0	0	0	0	0
Congo, Rep. of	2006	11	0.56			18.446	2226.02	8.694	61.441	3800000	-0.579818			3.60873	7.70797	9.88055	2.85907	4.11808	15.1603	-1.10828	-1.16888	-1.24366	-0.923412	-1.26635	-1.20837	-2.61228	0.257751	-0.493977	1	0	3900000000			1200000000	21.5908	0	0	0	1	0	0	0	0	0	0	0	0	0	0
Congo, Rep. of	2007	11	0.405	805336	1400000	16.2166	2004.1	-16.2618	61.893	4000000	-0.903868	13.599	14.152	3.48013	7.60295	11.7818	-3.48291	4.12541	15.1969	-1.16096	-1.17201	-1.32703	-0.771577	-1.22322	-1.234	-2.62659	0.227782	-0.841909	1	0	4500000000	4490000000	22.9178	1800000000	22.0303	0	0	0	0	1	0	0	0	0	0	0	0	0	0
Congo, Rep. of	2008	11	0.357	3900000	4400000	16.721	2061.56	10.6584	62.346	4100000	-1.03002	15.1765	15.2971	3.51071	7.63122	11.4359	3.06169	4.1327	15.2298	-1.19325	-1.22256	-1.22406	-0.721322	-1.19344	-1.15546	-2.52145	0.210669	-0.970276	1	0	4400000000	4380000000	22.894	2400000000	22.3016	0	0	0	0	0	1	0	0	0	0	0	0	0	0
Congo, Rep. of	2009	11	0.34	10000000	11000000	12.2289	2211.32	15.9697	62.8	4300000	-1.07881	16.1181	16.2134	3.19862	7.70134	10.0806	3.46482	4.13996	15.2697	-1.21384	-1.2803	-1.21726	-0.250488	-1.22014	-1.1045	-2.3568	0.221701	-1.035	1	0	3700000000	3690000000	22.7212	2700000000	22.4159	0	0	0	0	0	0	1	0	0	0	0	0	0	0
Congo, Rep. of	2010	11	0.278	11000000	12000000	11.5773	2332.29	13.1883	63.256	4500000	-1.28013	16.2134	16.3004	3.14405	7.7546	7.02589	3.27391	4.14719	15.3112	-1.15732	-1.25217	-1.23575	-0.316416	-1.21805	-1.06274	-2.31317	0.221691	-1.23975	1	0	5100000000	5060000000	23.0375	3200000000	22.5938	0	0	0	0	0	0	0	1	0	0	0	0	0	0
Congo, Rep. of	2011	11	0.212	4400000	5800000	1.90783	2307.49	-2.14501	63.712	4600000	-1.55117	15.2971	15.5734	1.40164	7.74392	8.13251	-1.50667	4.15437	15.3437	-1.14499	-1.25672	-1.20568	-0.3543	-1.20752	-1.108	-2.32019	0.192251	-1.48727	1	0	5500000000	5520000000	23.1245	4000000000	22.796	0	0	0	0	0	0	0	0	1	0	0	0	0	0
Congo, Rep. of	2012	11	0.206	7100000	11000000	-0.391399	2467.06	7.21117	64.169	4700000	-1.57988	15.7756	16.2134	-0.382038	7.81078	9.23477	2.67355	4.16152	15.3716	-1.22975	-1.35431	-1.1749	-0.48969	-1.14205	-1.15513	-2.46923	0.173874	-1.50672	1	0	3000000000	2970000000	22.5036	4000000000	22.8054	0	0	0	0	0	0	0	0	0	1	0	0	0	0
Congo, Rep. of	2013	11	0.191	10000000	19000000	10.4621	2390.66	-3.62735	64.627	4900000	-1.65548	16.1181	16.7599	3.04318	7.77932	6.42374	-2.00013	4.16863	15.396	-1.17695	-1.3532	-1.15917	-0.47505	-1.12121	-1.11787	-2.37563	0.205565	-1.59759	1	0	160000000	145000000	19.4873	5300000000	23.0916	0	0	0	0	0	0	0	0	0	0	1	0	0	0
Congo, Rep. of	2014	11	0.187	25000000	34000000	16.134	2488.68	6.17516	65.085	5000000	-1.67665	17.0344	17.3419	3.47503	7.81951	9.62191	2.52017	4.17569	15.4201	-1.20022	-1.22219	-1.13053	-0.359292	-1.11929	-1.1082	-2.20921	0.178915	-1.62007	1	0	190000000	164000000	19.6069	5800000000	23.1771	0	0	0	0	0	0	0	0	0	0	0	1	0	0
Congo, Rep. of	2015	11	0.191	27000000	43000000	34.4183	2439.35	-1.41109	65.543	5100000	-1.65548	17.1113	17.5767	4.23195	7.79949	8.59511	-1.14441	4.18271	15.4443	-1.27118	-1.27838	-1.07028	-0.529127	-1.13607	-1.01708	-2.29526	0.191116	-1.59206	1	0	320000000	293000000	20.19	6500000000	23.2818	0	0	0	0	0	0	0	0	0	0	0	0	1	0
Congo, Rep. of	2016	11	0.203	13000000	19000000	0.462969	2174.19	-18.6708	66.001	5200000	-1.59455	16.3805	16.7599	0.447848	7.68441	10.5112	-3.62083	4.18967	15.4685	-1.22734	-1.20657	-1.13384	-0.523459	-1.14951	-1.16154	-2.34598	0.217734	-1.52637	1	0	720000000	711000000	21.0751	6400000000	23.2722	0	0	0	0	0	0	0	0	0	0	0	0	0	1
Congo, Rep. of	2017	11	0.267	12000000	22000000	37.3228	2003.27	6.00187	66.459	5400000	-1.32051	16.3004	16.9065	4.31293	7.60254	11.7864	2.49209	4.19659	15.4928	-1.36668	-1.41028	-1.24489	-0.533615	-1.15743	-1.12292	-2.67437	0.224668	-1.21989	1	0	980000000	972000000	21.388	6100000000	23.2199	0	0	0	0	0	0	0	0	0	0	0	0	0	0
Congo, Rep. of	2018	11	0.334	37000000	70000000	29.2086	1909.96	-4.31579	66.916	5500000	-1.09661	17.4264	18.064	4.0679	7.55483	12.2444	-2.16859	4.20344	15.5172	-1.37806	-1.41285	-1.20025	-0.348339	-1.13406	-1.19382	-2.59012	0.27333	-0.999551	1	0	1300000000	1300000000	21.6825	6900000000	23.3463	0	0	0	0	0	0	0	0	0	0	0	0	0	0
Congo, Rep. of	2019	11	0.456	16000000	26000000	-10.2148	1885.51	0.264273	67.373	5600000	-0.785263	16.5881	17.0736	-3.01937	7.54195	12.3489	0.261289	4.21024	15.5413	-1.43611	-1.29221	-1.13173	-0.299274	-1.11022	-1.27838	-2.49283	0.30143	-0.684564	1	0	1500000000	1520000000	21.8356	7200000000	23.3862	0	0	0	0	0	0	0	0	0	0	0	0	0	0
Congo, Rep. of	2020	11	0.566	16000000	28000000	-17.2921	1725.51	-2.44734	67.829	5800000	-0.569161	16.5881	17.1477	-3.54423	7.45328	12.9239	-1.6275	4.21699	15.5652	-1.46065	-1.45217	-1.2544	-0.213043	-1.11922	-1.27874	-2.69514	0.338252	-0.441415	1	0	2000000000	1930000000	22.0765	7300000000	23.3986	0	0	0	0	0	0	0	0	0	0	0	0	0	0
Congo, Rep. of	2021	11	0.541	19000000	34000000	-2.15983	1701.79	-3.30723	68.283	5900000	-0.614336	16.76	17.3419	-1.51291	7.43944	12.9967	-1.91137	4.22366	15.5891	-1.39201	-1.233	-1.31994	-0.229436	-1.09928	-1.23556	-2.49175	0.32185	-0.502003	1	0	2400000000	2400000000	22.2927	6900000000	23.349	0	0	0	0	0	0	0	0	0	0	0	0	0	0
Congo, Rep. of	2022	11				3.36508	1686	-0.617117	68.736	6000000				1.92798	7.43012	13.0437	-0.583447	4.23027	15.6131	-1.35978	-1.26143	-1.3701	0.038994	-1.09035	-1.19919	-2.38084	0.342549	-0.475734	1	0	2400000000			230000000	19.9636	0	0	0	0	0	0	0	0	0	0	0	0	0	0
Congo, Rep. of	2023	11				4.08897	1677.09	0.747644	69.188	6200000				2.11607	7.42481	13.0697	0.691261	4.23683	15.6373	-1.34528	-1.23941	-1.33429	0.019162	-1.02059	-1.15417	-2.25552		-0.551363	1	0	3200000000					0	0	0	0	0	0	0	0	0	0	0	0	0	0
Côte d'Ivoire	2003	12	0.166	1800000	3700000	0.778244	1441.59		44.399	19000000	-1.79577	14.4033	15.1238	0.71559	7.2735	13.658		3.79322	16.7665	-1.01384	-0.751793	-1.1345	-1.80326	-1.35852	-1.15453	-2.57432	0.123955	-1.67662	1	0	3700000000	3670000000	22.7179	320000000	20.2742	1	0	0	0	0	0	0	0	0	0	0	0	0	0
Côte d'Ivoire	2004	12	0.216	1600000	3100000	1.20363	1451.87		44.817	20000000	-1.53248	14.2855	14.9469	1.01829	7.2806	13.6356		3.80259	16.7908	-1.24132	-1.03202	-1.2796	-2.11492	-1.42453	-1.21965	-3.28916	0.166655	-1.43768	1	0	4200000000	4190000000	22.85	380000000	20.4579	0	1	0	0	0	0	0	0	0	0	0	0	0	0
Côte d'Ivoire	2005	12	0.199	2600000	4800000	1.45218	1431.73		45.234	20000000	-1.61445	14.771	15.3841	1.16794	7.26664	13.6792		3.81185	16.8147	-1.24979	-0.955394	-1.34959	-2.25953	-1.53937	-1.29462	-3.48455	0.163794	-1.54597	1	0	4100000000	4080000000	22.8231	610000000	20.9185	0	0	1	0	0	0	0	0	0	0	0	0	0	0
Côte d'Ivoire	2006	12	0.213	4300000	6900000	1.38823	1437.77		45.652	21000000	-1.54646	15.2741	15.747	1.13112	7.27085	13.6662		3.82105	16.8382	-1.20753	-0.928464	-1.16378	-1.86187	-1.4629	-1.27868	-3.04835	0.143246	-1.46519	1	0	3800000000	3750000000	22.7394	1200000000	21.5908	0	0	0	1	0	0	0	0	0	0	0	0	0	0
Côte d'Ivoire	2007	12	0.192	9000000	14000000	1.54312	1420.17		46.071	21000000	-1.65026	16.0127	16.4546	1.21844	7.25853	13.7038		3.83018	16.8615	-1.09507	-0.881732	-1.21891	-1.83957	-1.47172	-1.20209	-2.92751	0.132501	-1.5583	1	0	3900000000	3940000000	22.7863	1800000000	22.0303	0	0	0	0	1	0	0	0	0	0	0	0	0	0
Côte d'Ivoire	2008	12	0.176	13000000	20000000	1.37442	1454.63		46.491	22000000	-1.73727	16.3805	16.8112	1.12302	7.28251	13.6295		3.83926	16.8842	-1.11905	-0.929747	-1.25272	-1.80407	-1.43818	-1.16756	-2.94528	0.12703	-1.64878	1	0	4500000000	4480000000	22.915	2400000000	22.3016	0	0	0	0	0	1	0	0	0	0	0	0	0	0
Côte d'Ivoire	2009	12	0.152	20000000	30000000	1.17339	1473.92	3.88567	46.91	22000000	-1.88388	16.8112	17.2167	0.998826	7.29568	13.5867	2.06661	3.84823	16.9065	-1.11739	-0.972752	-1.12652	-1.32086	-1.25304	-1.06438	-2.4637	0.101237	-1.77784	1	0	4400000000	4370000000	22.8903	2700000000	22.4159	0	0	0	0	0	0	1	0	0	0	0	0	0	0
Côte d'Ivoire	2010	12	0.164	11000000	20000000	1.02606	1540.53	-4.00346	47.33	22000000	-1.80789	16.2134	16.8112	0.899683	7.33988	13.4315	-2.09555	3.85714	16.9285	-1.17285	-0.926223	-1.29745	-1.58389	-1.236	-1.0484	-2.68903	0.106643	-1.73455	1	0	3700000000	3690000000	22.7209	3200000000	22.5938	0	0	0	0	0	0	0	1	0	0	0	0	0	0
Côte d'Ivoire	2011	12	0.184	8800000	20000000	0.822954	1426.46	-7.64966	47.751	23000000	-1.69282	15.9903	16.8112	0.750492	7.26295	13.6904	-2.73205	3.866	16.9502	-1.03099	-0.889401	-1.18076	-1.40581	-1.28268	-1.08188	-2.44968	0.114339	-1.60122	1	0	5100000000	5060000000	23.038	4000000000	22.796	0	0	0	0	0	0	0	0	1	0	0	0	0	0
Côte d'Ivoire	2012	12	0.198	16000000	36000000	0.909737	1503.43	-1.43014	48.172	23000000	-1.61949	16.5881	17.399	0.816087	7.31551	13.5194	-1.15538	3.87478	16.9711	-0.838509	-0.776178	-1.10815	-1.26346	-1.09417	-0.77775	-1.78811	0.135022	-1.54957	1	0	5500000000	5510000000	23.1224	4000000000	22.8054	0	0	0	0	0	0	0	0	0	1	0	0	0	0
Côte d'Ivoire	2013	12	0.202	25000000	51000000	0.953204	1632.33	28.8355	48.593	24000000	-1.59949	17.0344	17.7473	0.847893	7.39776	13.1957	4.05505	3.88348	16.9911	-0.740123	-0.75344	-0.938218	-1.04872	-0.914695	-0.751274	-1.32323	0.140056	-1.54057	1	0	3000000000	2950000000	22.4975	5300000000	23.0916	0	0	0	0	0	0	0	0	0	0	1	0	0	0
Côte d'Ivoire	2014	12	0.196	41000000	68000000	0.899529	1742.54	4.50202	49.014	25000000	-1.62964	17.5291	18.035	0.808517	7.4631	12.87	2.20978	3.89211	17.0153	-0.419228	-0.618877	-0.857292	-1.03716	-0.593253	-0.508161	-0.538366	0.131707	-1.56482	1	0	160000000	114000000	19.2473	5800000000	23.1771	0	0	0	0	0	0	0	0	0	0	0	1	0	0
Côte d'Ivoire	2015	12	0.19	62000000	85000000	1.07914	1814.72	8.29577	49.444	25000000	-1.66073	17.9426	18.2582	0.936243	7.50368	12.6239	2.81251	3.90084	17.0442	-0.46236	-0.554927	-0.747541	-0.835078	-0.651472	-0.407788	-0.334508	0.116748	-1.6186	1	0	190000000	127000000	19.3508	6500000000	23.2818	0	0	0	0	0	0	0	0	0	0	0	0	1	0
Côte d'Ivoire	2016	12	0.21	81000000	120000000	1.19376	1889.28	5.13308	49.881	26000000	-1.56065	18.21	18.603	1.01197	7.54395	12.3332	2.33821	3.90964	17.0732	-0.555475	-0.422827	-0.736379	-0.909239	-0.663035	-0.310145	-0.274727	0.136616	-1.52309	1	0	320000000	239000000	19.9866	6400000000	23.2722	0	0	0	0	0	0	0	0	0	0	0	0	0	1
Côte d'Ivoire	2017	12	0.211	34000000	69000000	1.85673	1972.81	9.0258	50.326	27000000	-1.5559	17.3419	18.0496	1.37767	7.58722	11.9477	2.89629	3.91852	17.1014	-0.550499	-0.40688	-0.812218	-1.09112	-0.650804	-0.284559	-0.372705	0.128915	-1.49805	1	0	720000000	690000000	21.0451	6100000000	23.2199	0	0	0	0	0	0	0	0	0	0	0	0	0	0
Côte d'Ivoire	2018	12	0.183	74000000	110000000	1.05999	2013.32	9.22062	50.779	27000000	-1.69827	18.1196	18.516	0.923161	7.60754	11.7302	2.91752	3.92748	17.1284	-0.526207	-0.254713	-0.64745	-0.898	-0.60271	-0.249501	0.030224	0.107827	-1.64406	1	1	980000000	910000000	21.3221	6900000000	23.3463	0	0	0	0	0	0	0	0	0	0	0	0	0	0
Côte d'Ivoire	2019	12	0.171	86000000	130000000	1.40583	2093.1	22.319	51.239	28000000	-1.76609	18.2699	18.683	1.14137	7.6464	11.217	3.79909	3.9365	17.1546	-0.563737	-0.300067	-0.559172	-1.0365	-0.610496	-0.249043	-0.033588	0.1007	-1.69596	1	0	1300000000	1260000000	21.6442	7200000000	23.3862	0	0	0	0	0	0	0	0	0	0	0	0	0	0
Côte d'Ivoire	2020	12	0.18	60000000	100000000	1.13111	2055.08	-5.78105	51.706	29000000	-1.7148	17.9098	18.4207	0.971114	7.62807	11.478	-2.45513	3.94557	17.1799	-0.551727	-0.381348	-0.539149	-1.03322	-0.656909	-0.530299	-0.268711	0.103533	-1.62088	1	0	1500000000	1480000000	21.8063	7300000000	23.3986	0	0	0	0	0	0	0	0	0	0	0	0	0	0
Côte d'Ivoire	2021	12	0.21	60000000		1.91283	2146.48	5.26381	52.18	30000000	-1.56065	17.9098		1.40396	7.67158	10.7814	2.36291	3.9547	17.2046	-0.395229	-0.268797	-0.536951	-0.715016	-0.661024	-0.458948	0.110468	0.120068	-1.57812	1	1	2000000000	1890000000	22.0535	6900000000	23.349	0	0	0	0	0	0	0	0	0	0	0	0	0	0
Côte d'Ivoire	2022	12		120000000		2.25473	2227.1	12.0331	52.661	30000000		18.603		1.55208	7.70846	9.86511	3.18253	3.96388	17.2298	-0.338706	-0.152013	-0.333772	-0.587267	-0.474018	-0.393042	0.633726	0.112321	-1.74698	1	1	2400000000	2300000000	22.2497	230000000	19.9636	0	0	0	0	0	0	0	0	0	0	0	0	0	0
Côte d'Ivoire	2023	12		120000000		2.20121	2312.13	18.4614	53.149	31000000		18.603		1.53016	7.74593	7.96678	3.60956	3.9731	17.2548	-0.313007	-0.116081	-0.359512	-0.631788	-0.461197	-0.375481	0.660682		-1.77092	1	1	2400000000	2270000000	22.2342			0	0	0	0	0	0	0	0	0	0	0	0	0	0
Egypt, Arab Rep. of	2003	13	0.232	15000000	38000000	0.295684	2524.8	1.73081	42.935	78000000	-1.46102	16.5236	17.4531	0.291537	7.83392	10.1375	1.31634	3.75969	18.1703	-0.530748	-0.574797	-0.389789	-0.640925	-0.002354	-1.08319	0.078626	0.283535	-1.46069	1	1	3200000000	3230000000	22.5904	320000000	20.2742	1	0	0	0	0	0	0	0	0	0	0	0	0	0
Egypt, Arab Rep. of	2004	13	0.224	18000000	45000000	1.59084	2574.42	2.71993	42.981	79000000	-1.49611	16.7059	17.6222	1.24412	7.85338	10.6807	1.72595	3.76076	18.191	-0.583506	-0.569482	-0.278711	-0.822402	0.013318	-0.947558	0.136788	0.271681	-1.49745	1	1	3700000000	3660000000	22.7135	380000000	20.4579	0	1	0	0	0	0	0	0	0	0	0	0	0	0
Egypt, Arab Rep. of	2005	13	0.241	27000000	63000000	5.99552	2635.7	3.3963	43.027	81000000	-1.42296	17.1113	17.9586	2.49104	7.8769	11.1959	1.93683	3.76183	18.2112	-0.5395	-0.453026	-0.399057	-0.629359	-0.001223	-0.964781	0.234289	0.280222	-1.42499	1	1	4200000000	4170000000	22.8439	610000000	20.9185	0	0	1	0	0	0	0	0	0	0	0	0	0	0
Egypt, Arab Rep. of	2006	13	0.243	33000000	71000000	9.34857	2761.62	11.2438	43.073	83000000	-1.41469	17.312	18.0782	2.93122	7.92357	11.9618	3.11494	3.7629	18.2307	-0.737334	-0.407716	-0.498237	-0.837808	-0.278967	-1.19927	-0.386575	0.275512	-1.41363	1	0	4100000000	4050000000	22.8156	1200000000	21.5908	0	0	0	1	0	0	0	0	0	0	0	0	0	0
Egypt, Arab Rep. of	2007	13	0.241	56000000	120000000	8.87634	2902.07	6.95378	43.078	84000000	-1.42296	17.8409	18.603	2.87969	7.97318	12.5691	2.63756	3.76301	18.2496	-0.73787	-0.317137	-0.374726	-0.552382	-0.246213	-1.16775	-0.052577	0.264632	-1.42443	1	0	3800000000	3700000000	22.7255	1800000000	22.0303	0	0	0	0	1	0	0	0	0	0	0	0	0	0
Egypt, Arab Rep. of	2008	13	0.238	140000000	300000000	5.83141	3052.21	7.39204	43.058	86000000	-1.43549	18.7572	19.5193	2.46368	8.02362	13.0629	2.6981	3.76255	18.2683	-0.765909	-0.201635	-0.380704	-0.510432	-0.129784	-1.21224	0.098134	0.255033	-1.43675	1	1	3900000000	3800000000	22.7525	2400000000	22.3016	0	0	0	0	0	1	0	0	0	0	0	0	0	0
Egypt, Arab Rep. of	2009	13	0.24	110000000	270000000	3.54835	3135.1	5.38459	43.039	88000000	-1.42712	18.516	19.4139	1.97892	8.05042	13.2909	2.3852	3.76211	18.2872	-0.464863	-0.177818	-0.208088	-0.607227	-0.083345	-1.15747	0.480194	0.248345	-1.42868	1	1	4500000000	4380000000	22.8931	2700000000	22.4159	0	0	0	0	0	0	1	0	0	0	0	0	0	0
Egypt, Arab Rep. of	2010	13	0.227	130000000	300000000	2.91602	3233.85	4.82723	43.019	89000000	-1.48281	18.683	19.5193	1.79155	8.08143	13.5324	2.27798	3.76164	18.3064	-0.596872	-0.147598	-0.32131	-0.898418	-0.174864	-1.18804	0.107629	0.226545	-1.48075	1	1	4400000000	4260000000	22.8648	3200000000	22.5938	0	0	0	0	0	0	0	1	0	0	0	0	0	0
Egypt, Arab Rep. of	2011	13	0.23	150000000	360000000	-0.204543	3222.38	0.427895	43	91000000	-1.46968	18.8262	19.7016	-0.203143	8.07787	13.5058	0.415809	3.7612	18.3274	-0.633264	-0.246939	-0.440889	-1.43706	-0.483893	-1.13998	-0.540209	0.235	-1.46804	1	0	3700000000	3550000000	22.6825	4000000000	22.796	0	0	0	0	0	0	0	0	1	0	0	0	0	0
Egypt, Arab Rep. of	2012	13	0.218	190000000	460000000	1.00234	3220.99	1.19671	42.946	93000000	-1.52326	19.0625	19.9467	0.883028	8.07745	13.5026	1.01386	3.75994	18.3498	-0.579664	-0.385592	-0.681878	-1.43633	-0.5364	-0.765063	-0.618106	0.224915	-1.52273	1	0	5100000000	4880000000	23.0015	4000000000	22.8054	0	0	0	0	0	0	0	0	0	1	0	0	0	0
Egypt, Arab Rep. of	2013	13	0.217	250000000	530000000	1.45343	3216.38	1.25232	42.893	95000000	-1.52786	19.337	20.0884	1.16865	8.07601	13.4918	1.04904	3.75871	18.3729	-0.614102	-0.557433	-0.782937	-1.63883	-0.735856	-1.05165	-1.26167	0.214735	-1.52682	1	0	5500000000	5270000000	23.079	5300000000	23.0916	0	0	0	0	0	0	0	0	0	0	1	0	0	0
Egypt, Arab Rep. of	2014	13	0.236	230000000	540000000	1.50925	3235.66	2.69584	42.839	98000000	-1.44392	19.2536	20.1071	1.19988	8.08199	13.5366	1.71761	3.75745	18.3957	-0.575518	-0.687225	-0.716657	-1.63118	-0.698402	-1.1801	-1.32718	0.219074	-1.44448	1	0	3000000000	2740000000	22.4254	5800000000	23.1771	0	0	0	0	0	0	0	0	0	0	0	1	0	0
Egypt, Arab Rep. of	2015	13	0.23	280000000	640000000	2.10258	3306.98	2.22343	42.785	100000000	-1.46968	19.4503	20.277	1.48859	8.10379	13.6942	1.53931	3.75619	18.4167	-0.600907	-0.796363	-0.690328	-1.49933	-0.601831	-1.19008	-1.28181	0.207926	-1.46979	1	0	160000000	-125000000		6500000000	23.2818	0	0	0	0	0	0	0	0	0	0	0	0	1	0
Egypt, Arab Rep. of	2016	13	0.232	340000000	740000000	2.43856	3381.22	1.27142	42.732	100000000	-1.46102	19.6445	20.4222	1.62417	8.12599	13.8461	1.0609	3.75495	18.437	-0.590893	-0.892876	-0.536169	-1.43973	-0.477476	-1.20482	-1.11986	0.213433	-1.45951	1	0	190000000	-151000000		6400000000	23.2722	0	0	0	0	0	0	0	0	0	0	0	0	0	1
Egypt, Arab Rep. of	2017	13	0.243	310000000	650000000	2.98302	3452.91	2.47535	42.705	100000000	-1.41469	19.5521	20.2925	1.81306	8.14697	13.9825	1.63804	3.75432	18.457	-0.495982	-0.813246	-0.530632	-1.42965	-0.448036	-1.25143	-0.986041	0.225096	-1.41284	1	0	320000000	10300000	16.8448	6100000000	23.2199	0	0	0	0	0	0	0	0	0	0	0	0	0	0
Egypt, Arab Rep. of	2018	13	0.233	340000000	1300000000	3.1004	3568.64	6.32717	42.704	110000000	-1.45672	19.6445	20.9856	1.84973	8.17994	14.1848	2.54419	3.75429	18.476	-0.514722	-0.804275	-0.454036	-1.18812	-0.301446	-1.3245	-0.753834	0.204166	-1.45835	1	0	720000000	384000000	20.459	6900000000	23.3463	0	0	0	0	0	0	0	0	0	0	0	0	0	0
Egypt, Arab Rep. of	2019	13	0.246	380000000	1100000000	2.82733	3701.24	5.458	42.73	110000000	-1.40242	19.7557	20.8186	1.76238	8.21642	14.394	2.39852	3.7549	18.4935	-0.655318	-0.758563	-0.251354	-1.12463	-0.332123	-1.44395	-0.728868	0.200691	-1.39936	1	0	980000000	604000000	20.9123	7200000000	23.3862	0	0	0	0	0	0	0	0	0	0	0	0	0	0
Egypt, Arab Rep. of	2020	13	0.238	340000000	750000000	1.52463	3770.87	0.612534	42.783	110000000	-1.43549	19.6445	20.4356	1.20835	8.23506	14.4956	0.579543	3.75614	18.5097	-0.810434	-0.571031	-0.446172	-1.18193	-0.317483	-1.48189	-0.871828	0.179968	-1.43347	1	0	1300000000	1000000000	21.4182	7300000000	23.3986	0	0	0	0	0	0	0	0	0	0	0	0	0	0
Egypt, Arab Rep. of	2021	13	0.246	420000000	690000000	1.20618	3837.32	-1.16765	42.862	110000000	-1.40242	19.8558	20.3522	1.01992	8.25253	14.5881	-0.995099	3.75799	18.5247	-0.705943	-0.519897	-0.457697	-1.03286	-0.260646	-1.50513	-0.669317	0.186252	-1.40297	1	0	1500000000	1120000000	21.5268	6900000000	23.349	0	0	0	0	0	0	0	0	0	0	0	0	0	0
Egypt, Arab Rep. of	2022	13	0.245	550000000		2.39118	4029.78	6.85887	42.967	110000000	-1.4065	20.1254		1.60604	8.30147	14.8339	2.62396	3.76043	18.5395	-0.678962	-0.713921	-0.448231	-0.978701	-0.265605	-1.45045	-0.743597	0.185678	-1.4095	1	0	2000000000	1400000000	21.7536	230000000	19.9636	0	0	0	0	0	0	0	0	0	0	0	0	0	0
Egypt, Arab Rep. of	2023	13	0.246	680000000		2.48546	4111.31	-0.567162	43.1	110000000	-1.40242	20.3376		1.64182	8.3215	14.9296	-0.540463	3.76352	18.5564	-0.74779	-0.665456	-0.239517	-0.866764	-0.184178	-1.37939	-0.444016		-1.40438	1	0	2400000000	1740000000	21.9708			0	0	0	0	0	0	0	0	0	0	0	0	0	0
Eswatini, Kingdom of	2003	14	0.168			-2.73893	2447.82	2.17384	22.296	1100000	-1.78379			-1.73249	7.80295	8.81318	1.51878	3.10441	13.8801	-0.07314	-0.282602	-0.71045	0.066246	-0.61389	-1.53023	-0.027083	0.181914	-1.88923	1	0	2400000000			320000000	20.2742	1	0	0	0	0	0	0	0	0	0	0	0	0	0
Eswatini, Kingdom of	2004	14	0.172	56189	8100000	2.51191	2521.26	1.15582	22.166	1100000	-1.76026	10.9365	15.9074	1.65165	7.83251	10.0924	0.987378	3.09856	13.8861	-0.24253	-0.533951	-1.08351	-0.00466	-0.800742	-1.46497	-0.76096	0.175597	-1.84812	1	0	3200000000	3250000000	22.595	380000000	20.4579	0	1	0	0	0	0	0	0	0	0	0	0	0	0
Eswatini, Kingdom of	2005	14	0.168	454699	6500000	-1.44269	2657.99	2.75062	22.038	1100000	-1.78379	13.0274	15.6873	-1.16255	7.88532	11.3546	1.73649	3.09277	13.8916	-0.275532	-0.434345	-0.951149	-0.393149	-0.879013	-1.49487	-0.859761	0.169072	-1.84303	1	0	3700000000	3680000000	22.7183	610000000	20.9185	0	0	1	0	0	0	0	0	0	0	0	0	0	0
Eswatini, Kingdom of	2006	14	0.166	853209	6700000	3.67727	2803.19	11.8284	21.91	1100000	-1.79577	13.6568	15.7176	2.01331	7.93851	12.1615	3.16543	3.08694	13.8966	-0.044869	-0.363591	-0.552061	-0.27087	-0.598637	-1.25129	0.067046	0.160596	-1.89925	1	1	4200000000	4190000000	22.8501	1200000000	21.5908	0	0	0	1	0	0	0	0	0	0	0	0	0	0
Eswatini, Kingdom of	2007	14	0.163	444904	3600000	1.08071	2910.7	7.63121	21.829	1100000	-1.81401	13.0056	15.0904	0.937307	7.97615	12.6011	2.72966	3.08324	13.9023	-0.04525	-0.57179	-0.573426	0.048027	-0.694624	-1.35168	-0.101205	0.157915	-1.90427	1	0	4100000000	4080000000	22.8236	1800000000	22.0303	0	0	0	0	1	0	0	0	0	0	0	0	0	0
Eswatini, Kingdom of	2008	14	0.166	36598.1	456364	3.20967	2914.87	-3.9551	22.045	1100000	-1.79577	10.5077	13.0311	1.88275	7.97758	12.6164	-2.08377	3.09309	13.9091	0.036358	-0.436525	-0.467784	-0.077396	-0.531721	-1.31966	0.229762	0.14801	-1.89449	1	1	3800000000	3760000000	22.7405	2400000000	22.3016	0	0	0	0	0	1	0	0	0	0	0	0	0	0
Eswatini, Kingdom of	2009	14	0.176	301903	757713	1.83514	2941.58	-3.19415	22.262	1100000	-1.73727	12.6179	13.5381	1.36738	7.9867	12.7113	-1.87812	3.10288	13.9155	-0.011177	-0.369996	-0.429547	-0.014717	-0.48033	-1.27179	0.372529	0.14848	-1.80246	1	1	3900000000	3940000000	22.7886	2700000000	22.4159	0	0	0	0	0	0	1	0	0	0	0	0	0	0
Eswatini, Kingdom of	2010	14	0.176	186090	995909	3.05626	3035.33	9.19288	22.48	1100000	-1.73727	12.134	13.8114	1.83609	8.01807	13.0131	2.91452	3.11263	13.9214	-0.041858	-0.396745	-0.298221	-0.076073	-0.470665	-1.32533	0.37763	0.135921	-1.82825	1	1	4500000000	4490000000	22.9179	3200000000	22.5938	0	0	0	0	0	0	0	1	0	0	0	0	0	0
Eswatini, Kingdom of	2011	14	0.174	1000000	4000000	2.04769	3086.37	1.41511	22.7	1100000	-1.7487	13.8155	15.2018	1.46476	8.03475	13.16	1.14673	3.12236	13.9269	-0.184127	-0.407737	-0.521196	-0.479736	-0.533692	-1.31543	-0.121279	0.133149	-1.73206	1	0	4400000000	4390000000	22.8947	4000000000	22.796	0	0	0	0	0	0	0	0	1	0	0	0	0	0
Eswatini, Kingdom of	2012	14	0.204	322165	1600000	0.541896	3235.48	5.4518	22.849	1100000	-1.58964	12.6828	14.2855	0.518367	8.08193	13.5362	2.3974	3.12891	13.9323	-0.22443	-0.30347	-0.386058	-0.407692	-0.535373	-1.28168	0.082992	0.149981	-1.54804	1	1	3700000000	3700000000	22.7238	4000000000	22.8054	0	0	0	0	0	0	0	0	0	1	0	0	0	0
Eswatini, Kingdom of	2013	14	0.248	790378	3600000	1.83192	3342.19	4.32744	22.999	1100000	-1.39433	13.5803	15.0964	1.36584	8.11438	13.7676	2.17122	3.13545	13.9377	-0.228422	-0.147564	-0.370076	-0.431911	-0.492978	-1.26207	0.24748	0.17223	-1.33309	1	1	5100000000	5070000000	23.0395	5300000000	23.0916	0	0	0	0	0	0	0	0	0	0	1	0	0	0
Eswatini, Kingdom of	2014	14	0.134	901382	2400000	0.601553	3371.35	1.59818	23.149	1100000	-2.00992	13.7117	14.691	0.570156	8.12307	13.8265	1.24802	3.14195	13.9433	-0.257097	-0.220857	-0.495313	-0.50056	-0.311214	-1.33564	0.146123	0.092397	-1.96543	1	1	5500000000	5520000000	23.1252	5800000000	23.1771	0	0	0	0	0	0	0	0	0	0	0	1	0	0
Eswatini, Kingdom of	2015	14	0.153	1200000	1900000	0.805726	3420.75	1.46852	23.3	1100000	-1.87732	13.9978	14.4574	0.737133	8.13762	13.9224	1.17717	3.14845	13.949	-0.215712	-0.26002	-0.540365	-0.480209	-0.318581	-1.39338	0.081366	0.102818	-1.87175	1	1	3000000000	2970000000	22.5056	6500000000	23.2818	0	0	0	0	0	0	0	0	0	0	0	0	1	0
Eswatini, Kingdom of	2016	14	0.175	1400000	3100000	0.72102	3559.85	5.40671	23.459	1100000	-1.74297	14.152	14.9469	0.669801	8.17747	14.1702	2.38923	3.15525	13.9548	-0.231943	-0.263932	-0.542009	-0.494323	-0.378984	-1.43276	-0.010218	0.123489	-1.71686	1	0	160000000	154000000	19.5448	6400000000	23.2722	0	0	0	0	0	0	0	0	0	0	0	0	0	1
Eswatini, Kingdom of	2017	14	0.154	496434	1900000	-1.29148	3584.62	1.85503	23.625	1200000	-1.8708	13.1152	14.4574	-1.07325	8.18441	14.2112	1.37686	3.16231	13.9624	-0.07267	-0.260979	-0.491797	-0.270877	-0.274562	-1.45139	0.312111	0.112961	-1.82144	1	1	190000000	188000000	19.7464	6100000000	23.2199	0	0	0	0	0	0	0	0	0	0	0	0	0	0
Eswatini, Kingdom of	2018	14	0.153	1200000	3100000	0.670245	3560.81	-2.21386	23.799	1200000	-1.87732	13.9978	14.9469	0.62812	8.17774	14.1718	-1.53538	3.16964	13.9716	-0.231805	-0.506258	-0.672341	-0.37775	-0.276306	-1.36872	-0.127876	0.115624	-1.8212	1	0	320000000	319000000	20.2743	6900000000	23.3463	0	0	0	0	0	0	0	0	0	0	0	0	0	0
Eswatini, Kingdom of	2019	14	0.166	5700000	8400000	2.77174	3742.38	5.92177	23.981	1200000	-1.79577	15.556	15.9437	1.74368	8.22748	14.4547	2.47884	3.17726	13.9809	-0.325314	-0.531037	-0.638498	-0.274378	-0.478316	-1.34368	-0.284737	0.122162	-1.81705	1	0	720000000	718000000	21.0854	7200000000	23.3862	0	0	0	0	0	0	0	0	0	0	0	0	0	0
Eswatini, Kingdom of	2020	14	0.169	4000000	8000000	0.941305	3596.06	-11.2695	24.171	1200000	-1.77786	15.2018	15.8949	0.839256	8.1876	14.2299	-3.11721	3.18515	13.9917	-0.292264	-0.492182	-0.754387	-0.040547	-0.499072	-1.3292	-0.220801	0.124098	-1.80728	1	0	980000000	980000000	21.3962	7300000000	23.3986	0	0	0	0	0	0	0	0	0	0	0	0	0	0
Eswatini, Kingdom of	2021	14	0.142	3600000	7800000	2.35838	3676.85	14.9238	24.369	1200000	-1.95193	15.0964	15.8696	1.59331	8.20981	14.3571	3.39722	3.19331	14.0033	-0.697604	-0.602754	-0.75108	-0.34601	-0.575524	-1.28953	-0.762516	0.103752	-1.88173	1	0	1300000000	1340000000	21.7077	6900000000	23.349	0	0	0	0	0	0	0	0	0	0	0	0	0	0
Eswatini, Kingdom of	2022	14				0.281582	3680.42	0.163334	24.576	1200000				0.277988	8.21078	14.3626	0.162617	3.20177	14.0135	-0.726303	-0.718994	-0.781404	-0.210464	-0.645428	-1.22106	-0.851017	0.112529	-1.7573	1	0	1500000000			230000000	19.9636	0	0	0	0	0	0	0	0	0	0	0	0	0	0
Eswatini, Kingdom of	2023	14				0.611023	3771.34	0.507055	24.79	1200000				0.578254	8.23519	14.4963	0.487513	3.21044	14.0229	-0.734985	-0.717472	-0.884958	-0.357591	-0.597746	-1.16464	-0.929669		-1.81604	1	0	2000000000					0	0	0	0	0	0	0	0	0	0	0	0	0	0
Ethiopia, The Federal Dem. Rep. of	2003	15	0.209	14000000	17000000	5.39212	252.807	6.47558	15.31	74000000	-1.56542	16.4546	16.6487	2.38658	5.53263	15.3118	2.5671	2.72851	18.1173	-0.777412	-1.15583	-1.07023	-1.4096	-0.834281	-1.11473	-2.06821	0.09037	-1.35753	0	0	2400000000	2410000000	22.2948	320000000	20.2742	1	0	0	0	0	0	0	0	0	0	0	0	0	0
Ethiopia, The Federal Dem. Rep. of	2004	15	0.207	16000000	19000000	5.38042	278.648	11.6452	15.504	76000000	-1.57504	16.5881	16.7599	2.38444	5.62995	15.2871	3.14988	2.7411	18.1473	-0.757493	-0.991615	-0.878723	-1.31249	-0.893446	-1.18099	-1.8235	0.092372	-1.36251	0	0	2400000000	2370000000	22.2791	380000000	20.4579	0	1	0	0	0	0	0	0	0	0	0	0	0	0
Ethiopia, The Federal Dem. Rep. of	2005	15	0.173	49000000	47000000	2.1378	302.475	9.43117	15.7	78000000	-1.75446	17.7073	17.6657	1.50362	5.712	15.2642	2.93997	2.75366	18.1769	-0.772508	-1.11571	-0.917718	-1.69038	-0.938897	-1.23876	-2.19788	0.080411	-1.54765	0	0	3200000000	3200000000	22.5799	610000000	20.9185	0	0	1	0	0	0	0	0	0	0	0	0	0	0
Ethiopia, The Federal Dem. Rep. of	2006	15	0.169	31000000	44000000	3.56824	325.543	10.1641	15.899	81000000	-1.77786	17.2495	17.5997	1.9843	5.7855	15.2417	3.01442	2.76626	18.2063	-0.650105	-1.02832	-0.69058	-1.74013	-0.667516	-1.19372	-1.65914	0.079119	-1.56101	0	0	3700000000	3650000000	22.71	1200000000	21.5908	0	0	0	1	0	0	0	0	0	0	0	0	0	0
Ethiopia, The Federal Dem. Rep. of	2007	15	0.168	51000000	66000000	1.12647	352.361	9.52326	16.116	83000000	-1.78379	17.7473	18.0052	0.968036	5.86466	15.2152	2.94963	2.77981	18.2356	-0.632186	-0.982685	-0.471749	-1.80641	-0.659463	-1.2037	-1.47687	0.079535	-1.58456	0	0	4200000000	4140000000	22.8381	1800000000	22.0303	0	0	0	0	1	0	0	0	0	0	0	0	0	0
Ethiopia, The Federal Dem. Rep. of	2008	15	0.176	100000000	140000000	0.400997	379.238	10.1303	16.51	86000000	-1.73727	18.4207	18.7571	0.390961	5.93817	15.1883	3.01111	2.80397	18.2645	-0.6664	-0.899132	-0.45021	-1.73212	-0.706701	-1.30721	-1.48194	0.080465	-1.55152	0	0	4100000000	3980000000	22.7989	2400000000	22.3016	0	0	0	0	0	1	0	0	0	0	0	0	0	0
Ethiopia, The Federal Dem. Rep. of	2009	15	0.171	180000000	210000000	0.682729	401.069	9.67331	16.91	88000000	-1.76609	19.0085	19.1626	0.638461	5.99413	15.1663	2.96518	2.8279	18.2929	-0.704722	-0.931927	-0.562429	-1.64107	-0.832282	-1.29825	-1.67029	0.0747	-1.57488	0	0	3800000000	3580000000	22.6915	2700000000	22.4159	0	0	0	0	0	0	1	0	0	0	0	0	0	0
Ethiopia, The Federal Dem. Rep. of	2010	15	0.152	150000000	190000000	0.963031	438.787	10.8172	17.319	91000000	-1.88388	18.8262	19.0625	0.854989	6.08401	15.1275	3.07641	2.8518	18.3213	-0.694109	-0.848106	-0.488995	-1.6351	-0.807519	-1.34486	-1.54707	0.067385	-1.6391	0	0	3900000000	3790000000	22.7499	3200000000	22.5938	0	0	0	0	0	0	0	1	0	0	0	0	0	0
Ethiopia, The Federal Dem. Rep. of	2011	15	0.157	130000000	160000000	1.96736	474.159	15.0109	17.735	93000000	-1.85151	18.683	18.8907	1.42894	6.16154	15.0904	3.40303	2.87554	18.3497	-0.667877	-0.994923	-0.521042	-1.50696	-0.741804	-1.36264	-1.56877	0.070604	-1.57219	0	0	4500000000	4360000000	22.8885	4000000000	22.796	0	0	0	0	0	0	0	0	1	0	0	0	0	0
Ethiopia, The Federal Dem. Rep. of	2012	15	0.153	190000000	230000000	0.643173	500.919	19.6378	18.16	96000000	-1.87732	19.0625	19.2536	0.605491	6.21644	15.0619	3.67125	2.89922	18.3778	-0.608587	-1.05004	-0.45418	-1.56427	-0.677318	-1.30891	-1.46525	0.06926	-1.58134	0	0	4400000000	4200000000	22.8506	4000000000	22.8054	0	0	0	0	0	0	0	0	0	1	0	0	0	0
Ethiopia, The Federal Dem. Rep. of	2013	15	0.16	280000000	330000000	2.82041	539.072	24.1027	18.575	98000000	-1.83258	19.4503	19.6146	1.76007	6.28985	15.0206	3.8759	2.92182	18.4049	-0.50171	-1.13567	-0.620984	-1.40731	-0.649659	-1.31313	-1.49223	0.076681	-1.54052	0	0	3700000000	3420000000	22.6452	5300000000	23.0916	0	0	0	0	0	0	0	0	0	0	1	0	0	0
Ethiopia, The Federal Dem. Rep. of	2014	15	0.168	740000000	840000000	3.33569	578.633	17.0423	18.998	100000000	-1.78379	20.4222	20.5489	1.91957	6.36067	14.9768	3.52971	2.94433	18.4318	-0.448166	-1.07841	-0.443245	-1.33939	-0.468584	-1.28456	-1.08928	0.082222	-1.50784	0	0	5100000000	4330000000	22.8819	5800000000	23.1771	0	0	0	0	0	0	0	0	0	0	0	1	0	0
Ethiopia, The Federal Dem. Rep. of	2015	15	0.173	620000000	740000000	4.06649	621.846	19.8462	19.428	100000000	-1.75446	20.2452	20.4222	2.11071	6.43269	14.9279	3.68179	2.96672	18.4586	-0.476118	-1.05797	-0.712038	-1.49694	-0.527202	-1.29831	-1.41747	0.080832	-1.4728	0	0	5500000000	4900000000	23.0062	6500000000	23.2818	0	0	0	0	0	0	0	0	0	0	0	0	1	0
Ethiopia, The Federal Dem. Rep. of	2016	15	0.171	500000000	650000000	5.5762	662.327	23.944	19.866	110000000	-1.76609	20.0301	20.2925	2.4196	6.49576	14.8809	3.8693	2.98901	18.4857	-0.442087	-1.1096	-0.714295	-1.61725	-0.507819	-1.40238	-1.53374	0.083442	-1.4817	0	0	3000000000	2470000000	22.3218	6400000000	23.2722	0	0	0	0	0	0	0	0	0	0	0	0	0	1
Ethiopia, The Federal Dem. Rep. of	2017	15	0.172	430000000	610000000	4.9127	706.164	20.5721	20.31	110000000	-1.76026	19.8793	20.229	2.29517	6.55985	14.8287	3.71767	3.01111	18.513	-0.582322	-1.0298	-0.759255	-1.67723	-0.46982	-1.43262	-1.61738	0.077447	-1.46176	0	0	160000000	-275000000		6100000000	23.2199	0	0	0	0	0	0	0	0	0	0	0	0	0	0
Ethiopia, The Federal Dem. Rep. of	2018	15	0.172	370000000	500000000	3.98772	734.228	12.74	20.763	110000000	-1.76026	19.729	20.0301	2.09173	6.59882	14.7946	3.23943	3.03317	18.5399	-0.505318	-0.984722	-0.666894	-1.27461	-0.444718	-1.16189	-1.10523	0.076558	-1.47809	0	0	190000000	-181000000		6900000000	23.3463	0	0	0	0	0	0	0	0	0	0	0	0	0	0
Ethiopia, The Federal Dem. Rep. of	2019	15	0.164	390000000	510000000	2.65736	774.512	12.5557	21.225	120000000	-1.80789	19.7817	20.0499	1.70414	6.65223	14.7446	3.22491	3.05518	18.5668	-0.434499	-0.910632	-0.661421	-1.30376	-0.482023	-1.06249	-0.979284	0.077678	-1.5307	0	0	320000000	-69700000		7200000000	23.3862	0	0	0	0	0	0	0	0	0	0	0	0	0	0
Ethiopia, The Federal Dem. Rep. of	2020	15	0.157	300000000	400000000	2.22539	799.476	9.63511	21.695	120000000	-1.85151	19.5193	19.807	1.54011	6.68396	14.713	2.96124	3.07708	18.5939	-0.389672	-0.975501	-0.589583	-1.7537	-0.402889	-1.03639	-1.07005	0.066635	-1.465	0	0	720000000	424000000	20.5581	7300000000	23.3986	0	0	0	0	0	0	0	0	0	0	0	0	0	0
Ethiopia, The Federal Dem. Rep. of	2021	15	0.154	230000000	320000000	3.82831	822.306	7.26607	22.174	120000000	-1.8708	19.2536	19.5838	2.05221	6.71211	14.6837	2.68107	3.09892	18.6207	-0.422022	-0.941966	-0.650383	-2.18383	-0.623266	-1.0711	-1.49652	0.064168	-1.48663	0	0	980000000	754000000	21.1341	6900000000	23.349	0	0	0	0	0	0	0	0	0	0	0	0	0	0
Ethiopia, The Federal Dem. Rep. of	2022	15		300000000		2.89494	843.648	4.91484	22.661	130000000		19.5193		1.78469	6.73773	14.6558	2.2956	3.12065	18.6469	-0.433259	-0.948417	-0.791824	-2.07061	-0.635894	-1.04841	-1.56109	0.056141	-1.67035	0	0	1300000000	1040000000	21.4574	230000000	19.9636	0	0	0	0	0	0	0	0	0	0	0	0	0	0
Ethiopia, The Federal Dem. Rep. of	2023	15					876.169	6.93131	23.157	130000000					6.77556	14.6126	2.63436	3.1423	18.6729	-0.465062	-1.02108	-0.768662	-1.96957	-0.670203	-1.06067	-1.6114		-1.76814	0	0	1500000000					0	0	0	0	0	0	0	0	0	0	0	0	0	0
Gabon	2003	16	0.56	45819	202135	1.53052	7301.67	3.35424	81.083	1400000	-0.579818	10.7324	12.2167	1.21158	8.89586	17.0086	1.92489	4.39547	14.1393	-0.553777	-0.058016	-0.425414	0.299039	-0.406031	-0.662809	0.785208	0.458382	-0.423218	1	1	2000000000	1950000000	22.0847	320000000	20.2742	1	0	0	0	0	0	0	0	0	0	0	0	0	0
Gabon	2004	16	0.52	181296	437428	4.04069	7148.99	1.39901	81.778	1400000	-0.653926	12.1079	12.9887	2.10454	8.87473	16.9457	1.1374	4.40401	14.1673	-0.82665	-0.430164	-0.849328	0.408171	-0.483543	-0.780081	-0.091237	0.409443	-0.504055	1	0	2400000000	2420000000	22.3005	380000000	20.4579	0	1	0	0	0	0	0	0	0	0	0	0	0	0
Gabon	2005	16	0.473	1600000	2000000	3.40362	7130.23	2.15931	82.452	1500000	-0.74866	14.2855	14.5087	1.9389	8.8721	16.9379	1.51269	4.41222	14.1963	-0.660074	-0.060104	-0.836271	0.325626	-0.396706	-0.827002	0.328634	0.373484	-0.622586	1	1	2400000000	2380000000	22.2851	610000000	20.9185	0	0	1	0	0	0	0	0	0	0	0	0	0	0
Gabon	2006	16	0.411	1600000	2800000	2.5931	6724.08	-14.2041	83.107	1500000	-0.889162	14.2855	14.8451	1.68126	8.81345	16.7596	-3.34792	4.42013	14.2265	-1.08307	-0.301131	-0.835813	0.220006	-0.754506	-0.950213	-0.552583	0.324431	-0.74738	1	0	3200000000	3250000000	22.5946	1200000000	21.5908	0	0	0	1	0	0	0	0	0	0	0	0	0	0
Gabon	2007	16	0.376	1300000	2300000	5.25722	6908.67	3.11454	83.742	1600000	-0.978166	14.0779	14.6484	2.36168	8.84053	16.8426	1.85406	4.42774	14.2578	-1.16633	-0.38252	-0.833615	0.302845	-0.706393	-0.866478	-0.550479	0.261086	-0.859542	1	0	3700000000	3680000000	22.7181	1800000000	22.0303	0	0	0	0	1	0	0	0	0	0	0	0	0	0
Gabon	2008	16	0.393	2800000	4900000	4.45377	6468.39	-12.5135	84.359	1600000	-0.933946	14.8451	15.4047	2.19927	8.77468	16.6387	-3.22155	4.43508	14.29	-1.16565	-0.56068	-0.900729	0.261875	-0.624441	-0.845181	-0.681576	0.271371	-0.802894	1	0	4200000000	4190000000	22.8497	2400000000	22.3016	0	0	0	0	0	1	0	0	0	0	0	0	0	0
Gabon	2009	16	0.392	7100000	11000000	5.24757	6264.84	-3.60081	84.955	1700000	-0.936494	15.7756	16.2134	2.35987	8.74271	16.5369	-1.99305	4.44212	14.3233	-1.07715	-0.477561	-0.762323	0.140439	-0.50372	-0.971218	-0.48328	0.252571	-0.798518	1	0	4100000000	4080000000	22.822	2700000000	22.4159	0	0	0	0	0	0	1	0	0	0	0	0	0	0
Gabon	2010	16	0.37	6600000		3.6454	6481.5	13.2187	85.533	1700000	-0.994252	15.7026		2.00492	8.77671	16.6451	3.27621	4.4489	14.3578	-0.905258	-0.435533	-0.795974	0.299279	-0.46141	-0.865145	-0.190591	0.244336	-0.881757	1	0	3800000000	3750000000	22.7388	3200000000	22.5938	0	0	0	0	0	0	0	1	0	0	0	0	0	0
Gabon	2011	16	0.361	23000000		6.16979	6699.23	8.26726	86.092	1800000	-1.01888	16.951		2.51932	8.80975	16.7482	2.80909	4.45542	14.3932	-0.893179	-0.456475	-0.847473	0.384891	-0.403134	-0.905199	-0.175802	0.214531	-0.918144	1	0	3900000000	3920000000	22.7828	4000000000	22.796	0	0	0	0	0	0	0	0	1	0	0	0	0	0
Gabon	2012	16	0.278	38000000		3.94472	6803.23	-0.126232	86.634	1800000	-1.28013	17.4531		2.08122	8.82515	16.7956	-0.125899	4.46169	14.429	-0.666252	-0.532352	-0.96121	0.293291	-0.414806	-0.863607	-0.18764	0.196899	-1.19526	1	0	4500000000	4450000000	22.9094	4000000000	22.8054	0	0	0	0	0	0	0	0	0	1	0	0	0	0
Gabon	2013	16	0.29	51000000		1.84154	6938.26	2.41657	87.156	1900000	-1.23787	17.7473		1.37044	8.84481	16.8556	1.61579	4.4677	14.4642	-0.634305	-0.614103	-0.868894	0.330103	-0.522603	-0.863399	-0.228016	0.196449	-1.15234	1	0	4400000000	4340000000	22.8832	5300000000	23.0916	0	0	0	0	0	0	0	0	0	0	1	0	0	0
Gabon	2014	16	0.299	20000000		6.93865	6998.61	0.609904	87.651	2000000	-1.20731	16.8112		2.63541	8.85347	16.8818	0.577299	4.47336	14.4978	-0.678029	-0.693133	-0.606707	0.149543	-0.473323	-0.86617	-0.168944	0.202153	-1.14038	1	0	3700000000	3680000000	22.7185	5800000000	23.1771	0	0	0	0	0	0	0	0	0	0	0	1	0	0
Gabon	2015	16	0.316	8700000		0.289977	7047.13	2.3032	88.118	2000000	-1.15201	15.9788		0.28606	8.86038	16.9027	1.57155	4.47868	14.5289	-0.723602	-0.732972	-0.759363	0.015247	-0.564373	-0.894512	-0.493266	0.197848	-1.07262	1	0	5100000000	5060000000	23.038	6500000000	23.2818	0	0	0	0	0	0	0	0	0	0	0	0	1	0
Gabon	2016	16	0.321	16000000		8.86815	6991.33	-0.178732	88.559	2100000	-1.13631	16.5881		2.87878	8.85243	16.8787	-0.177793	4.48367	14.5576	-0.758754	-0.717621	-0.832691	-0.110106	-0.611776	-0.968311	-0.695754	0.195177	-1.04734	1	0	5500000000	5510000000	23.1224	6400000000	23.2722	0	0	0	0	0	0	0	0	0	0	0	0	0	1
Gabon	2017	16	0.255	11000000		8.80157	6840.06	-6.60568	88.976	2200000	-1.36649	16.2134		2.87129	8.83055	16.8122	-2.58676	4.48837	14.5842	-0.841893	-0.713987	-1.00427	-0.105891	-0.723504	-1.0601	-1.01667	0.163665	-1.28975	1	0	3000000000	2960000000	22.5023	6100000000	23.2199	0	0	0	0	0	0	0	0	0	0	0	0	0	0
Gabon	2018	16	0.289	9100000		8.17599	6724.6	-0.843787	89.37	2200000	-1.24133	16.0238		2.79807	8.81353	16.7599	-0.766496	4.49278	14.6096	-0.859153	-0.889869	-0.826598	-0.257341	-0.719786	-0.961423	-1.04264	0.164435	-1.08337	1	0	160000000	146000000	19.4935	6900000000	23.3463	0	0	0	0	0	0	0	0	0	0	0	0	0	0
Gabon	2019	16	0.32	11000000		9.2041	6817.57	6.85676	89.741	2300000	-1.13943	16.2134		2.91573	8.82726	16.8021	2.62366	4.49693	14.6343	-0.887044	-0.958429	-0.957505	-0.075099	-0.756189	-1.04159	-1.20578	0.151524	-1.04819	1	0	190000000	178000000	19.6889	7200000000	23.3862	0	0	0	0	0	0	0	0	0	0	0	0	0	0
Gabon	2020	16	0.293	17000000		11.1881	6534.28	-2.35145	90.092	2300000	-1.22758	16.6487		3.10999	8.78482	16.6706	-1.5906	4.50083	14.6582	-0.886901	-0.881806	-0.991475	-0.065773	-0.679911	-0.977104	-1.07059	0.162916	-1.04555	1	0	320000000	303000000	20.2235	7300000000	23.3986	0	0	0	0	0	0	0	0	0	0	0	0	0	0
Gabon	2021	16	0.295	15000000		7.86437	6479.05	3.21903	90.423	2400000	-1.22078	16.5236		2.75951	8.77633	16.6439	1.88552	4.5045	14.6812	-0.868	-0.821127	-0.816382	-0.075717	-0.708189	-0.89152	-0.85721	0.157873	-1.07354	1	0	720000000	709000000	21.0723	6900000000	23.349	0	0	0	0	0	0	0	0	0	0	0	0	0	0
Gabon	2022	16		14000000		5.4039	6527.48	3.18688	90.735	2400000		16.4546		2.38872	8.78378	16.6673	1.87594	4.50794	14.7037	-1.04298	-0.702257	-0.685424	0.060369	-0.823757	-0.880174	-0.811915	0.161915	-0.996816	1	0	980000000	970000000	21.386	230000000	19.9636	0	0	0	0	0	0	0	0	0	0	0	0	0	0
Gabon	2023	16		21000000		5.73768	6541.7	3.93739	91.029	2500000		16.86		2.44771	8.78595	16.6742	2.07941	4.51118	14.7257	-1.01553	-0.70482	-0.779809	-0.335527	-0.872693	-0.919151	-1.10293		-1.09006	1	0	1300000000	1320000000	21.6947			0	0	0	0	0	0	0	0	0	0	0	0	0	0
Gambia, The	2003	17	0.216	8154.99	49040.8	3.7518	665.834		50.555	1600000	-1.53248	9.00638	10.8004	2.03269	6.50104	14.8768		3.92306	14.2714	-0.176545	-0.474271	-0.419793	0.32243	0.163011	-0.489669	1.28152	0.136604	-1.5316	0	1	1500000000	1540000000	21.8461	320000000	20.2742	1	0	0	0	0	0	0	0	0	0	0	0	0	0
Gambia, The	2004	17	0.22	115783	201320	5.77256	693.563		51.288	1600000	-1.51413	11.6595	12.2127	2.45368	6.54184	14.8439		3.93746	14.2987	-0.52241	-0.517802	-0.592967	0.164906	-0.389445	-0.674435	0.268884	0.133298	-1.51395	0	1	2000000000	1950000000	22.0847	380000000	20.4579	0	1	0	0	0	0	0	0	0	0	0	0	0	0
Gambia, The	2005	17	0.22	218595	386126	5.22042	658.676	-1.82144	52.02	1700000	-1.51413	12.295	12.8639	2.35477	6.49023	14.8852	-1.36081	3.95163	14.3266	-0.694695	-0.614453	-0.723473	0.200641	-0.456848	-1.01585	-0.255543	0.135111	-1.51164	0	0	2400000000	2420000000	22.3005	610000000	20.9185	0	0	1	0	0	0	0	0	0	0	0	0	0	0
Gambia, The	2006	17	0.219	717515	1000000	7.7988	636.596	3.93514	52.751	1700000	-1.51868	13.4836	13.8155	2.7512	6.45613	14.9109	2.07886	3.96558	14.3551	-0.729944	-0.483886	-0.729212	-0.034124	-0.371125	-0.896951	-0.152929	0.14311	-1.51829	0	0	2400000000	2380000000	22.2855	1200000000	21.5908	0	0	0	1	0	0	0	0	0	0	0	0	0	0
Gambia, The	2007	17	0.211	178806	727034	6.10257	637.209	2.58957	53.481	1800000	-1.5559	12.0941	13.4967	2.5085	6.4571	14.9102	1.67999	3.97933	14.3841	-0.712738	-0.485151	-0.614888	0.047412	-0.330508	-0.891591	0.014686	0.137078	-1.55381	0	1	3200000000	3250000000	22.595	1800000000	22.0303	0	0	0	0	1	0	0	0	0	0	0	0	0	0
Gambia, The	2008	17	0.212	136747	921488	4.53284	657.676	-1.0182	54.211	1800000	-1.55117	11.8259	13.7337	2.21645	6.48871	14.8863	-0.894186	3.99288	14.4132	-0.714707	-0.493137	-0.769183	0.065151	-0.425357	-0.865505	-0.159287	0.134127	-1.55075	0	0	3700000000	3680000000	22.7184	2400000000	22.3016	0	0	0	0	0	1	0	0	0	0	0	0	0	0
Gambia, The	2009	17	0.203	199128	1700000	2.72024	681.433	-0.733119	54.937	1900000	-1.59455	12.2017	14.3461	1.72606	6.5242	14.8583	-0.679587	4.00619	14.4422	-0.557291	-0.412361	-0.743444	0.122317	-0.51914	-1.01221	-0.097937	0.128894	-1.59171	0	0	4200000000	4200000000	22.8503	2700000000	22.4159	0	0	0	0	0	0	1	0	0	0	0	0	0	0
Gambia, The	2010	17	0.212	286104	1100000	2.4066	701.015	2.89918	55.662	1900000	-1.55117	12.5641	13.9108	1.61197	6.55253	14.8349	1.78607	4.0193	14.4713	-0.587573	-0.480537	-0.74709	0.065417	-0.570687	-1.07546	-0.276949	0.136614	-1.55003	0	0	4100000000	4080000000	22.8237	3200000000	22.5938	0	0	0	0	0	0	0	1	0	0	0	0	0	0
Gambia, The	2011	17	0.21	282815	670151	2.55922	625.464	4.48346	56.384	2000000	-1.56065	12.5526	13.4153	1.669	6.43849	14.9237	2.20575	4.03219	14.5005	-0.513805	-0.351988	-0.673657	-0.000271	-0.558869	-1.21548	-0.169945	0.147739	-1.5577	0	0	3800000000	3760000000	22.7404	4000000000	22.796	0	0	0	0	0	0	0	0	1	0	0	0	0	0
Gambia, The	2012	17	0.217	273403	657578	2.91048	639.14	5.16427	57.105	2000000	-1.52786	12.5187	13.3963	1.78975	6.46012	14.9079	2.34416	4.04489	14.53	-0.653232	-0.257835	-0.575279	-0.000779	-0.599868	-1.28748	-0.19378	0.140834	-1.52448	0	0	3900000000	3940000000	22.7886	4000000000	22.8054	0	0	0	0	0	0	0	0	0	1	0	0	0	0
Gambia, The	2013	17	0.207	214449	683745	4.968	638.522	3.62914	57.82	2100000	-1.57504	12.2758	13.4353	2.30614	6.45916	14.9086	2.00061	4.05733	14.5593	-0.706211	-0.377716	-0.740152	-0.048636	-0.649502	-1.25742	-0.490652	0.12774	-1.57014	0	0	4500000000	4490000000	22.9179	5300000000	23.0916	0	0	0	0	0	0	0	0	0	0	1	0	0	0
Gambia, The	2014	17	0.223	407633	1000000	1.87188	611.879	9.5731	58.528	2200000	-1.50058	12.9181	13.8155	1.38483	6.41653	14.9392	2.95482	4.06951	14.5877	-0.694107	-0.498851	-0.719993	-0.151401	-0.696651	-1.26769	-0.650631	0.150619	-1.49711	0	0	4400000000	4390000000	22.8948	5800000000	23.1771	0	0	0	0	0	0	0	0	0	0	0	1	0	0
Gambia, The	2015	17	0.251	622470	1200000	5.22256	619.536	22.6123	59.228	2200000	-1.3823	13.3414	13.9978	2.35518	6.42897	14.9305	3.81213	4.08139	14.6151	-0.813721	-0.580959	-0.990611	0.016248	-0.745471	-1.45971	-1.07261	0.165747	-1.37875	0	0	3700000000	3700000000	22.7237	6500000000	23.2818	0	0	0	0	0	0	0	0	0	0	0	0	1	0
Gambia, The	2016	17	0.252	453008	713687	4.7037	615.193	19.22	59.918	2300000	-1.37833	13.0237	13.4782	2.25261	6.42194	14.9355	3.64978	4.09298	14.6413	-0.850638	-0.581206	-0.937365	-0.442044	-0.798709	-1.26052	-1.19256	0.165776	-1.37433	0	0	5100000000	5070000000	23.0396	6400000000	23.2722	0	0	0	0	0	0	0	0	0	0	0	0	0	1
Gambia, The	2017	17	0.25	590448	943088	4.27524	628.777	-3.54776	60.599	2300000	-1.38629	13.2886	13.7569	2.15939	6.44378	14.9199	-1.97876	4.10428	14.6666	-0.657836	-0.511483	-0.745089	-0.094831	-0.453932	-0.621979	-0.071291	0.160228	-1.38521	0	0	5500000000	5520000000	23.1252	6100000000	23.2199	0	0	0	0	0	0	0	0	0	0	0	0	0	0
Gambia, The	2018	17	0.271	1600000	1800000	4.89653	658.128	2.02805	61.27	2400000	-1.30564	14.2855	14.4033	2.29194	6.4894	14.8858	1.45611	4.11529	14.6908	-0.502052	-0.673881	-0.751373	-0.087496	-0.455757	-0.215591	0.1392	0.164309	-1.09164	0	1	3000000000	2970000000	22.5054	6900000000	23.3463	0	0	0	0	0	0	0	0	0	0	0	0	0	0
Gambia, The	2019	17	0.291	1700000	2400000	3.91944	682.798	14.7714	61.931	2500000	-1.23443	14.3461	14.691	2.07499	6.5262	14.8567	3.38698	4.12602	14.7144	-0.407115	-0.717234	-0.765238	0.214492	-0.4056	-0.24928	0.31675	0.169541	-1.02275	0	1	160000000	154000000	19.5429	7200000000	23.3862	0	0	0	0	0	0	0	0	0	0	0	0	0	0
Gambia, The	2020	17	0.3	3000000	3500000	10.4613	670.759	8.22095	62.582	2500000	-1.20397	14.9141	15.0683	3.0431	6.50841	14.871	2.80351	4.13648	14.7381	-0.424808	-0.759016	-0.786214	0.248035	-0.393535	-0.20095	0.308025	0.165938	-0.932934	0	1	190000000	186000000	19.733	7300000000	23.3986	0	0	0	0	0	0	0	0	0	0	0	0	0	0
Gambia, The	2021	17	0.295	4400000	5000000	12.5026	689.493	2.87995	63.222	2600000	-1.22078	15.2971	15.425	3.22068	6.53596	14.8487	1.77979	4.14665	14.7618	-0.380903	-0.889699	-0.676104	0.035331	-0.405621	-0.104993	0.26848	0.16343	-1.0341	0	1	320000000	316000000	20.2642	6900000000	23.349	0	0	0	0	0	0	0	0	0	0	0	0	0	0
Gambia, The	2022	17				10.4996	710.687	3.79443	63.852	2600000				3.04674	6.56623	14.8233	2.04361	4.15657	14.785	-0.275548	-0.71457	-0.653573	0.043973	-0.455121	-0.040756	0.497723	0.158367	-1.04623	0	1	720000000			230000000	19.9636	0	0	0	0	0	0	0	0	0	0	0	0	0	0
Gambia, The	2023	17				8.57813	727.839	10.1485	64.472	2700000				2.84574	6.59008	14.8025	3.01289	4.16623	14.808	-0.28113	-0.639588	-0.590593	-0.01202	-0.374315	-0.041009	0.637317		-1.1109	0	1	980000000					0	0	0	0	0	0	0	0	0	0	0	0	0	0
Ghana	2003	18	0.19	3100000	5800000	1.79164	1077.7		45.951	21000000	-1.66073	14.9469	15.5734	1.34637	6.98258	14.3219		3.82758	16.8741	-0.311427	-0.280945	-0.290672	0.029187	0.007861	0.271764	1.61533	0.138734	-1.41535	1	1	1300000000	1340000000	21.7081	320000000	20.2742	1	0	0	0	0	0	0	0	0	0	0	0	0	0
Ghana	2004	18	0.156	5600000	8900000	1.56811	1108.3		46.63	22000000	-1.8579	15.5383	16.0016	1.23196	7.01059	14.2738		3.84224	16.9006	-0.279528	-0.380256	-0.351197	0.040791	-0.126287	0.117705	1.32755	0.126443	-1.58062	1	1	1500000000	1530000000	21.8424	380000000	20.4579	0	1	0	0	0	0	0	0	0	0	0	0	0	0
Ghana	2005	18	0.143	8100000	12000000	1.34924	1143.31		47.308	22000000	-1.94491	15.9074	16.3004	1.10812	7.04169	14.2173		3.85668	16.9268	-0.368746	-0.183413	-0.211272	0.169719	-0.134525	0.197485	1.62014	0.112833	-1.65044	1	1	2000000000	1940000000	22.0806	610000000	20.9185	0	0	1	0	0	0	0	0	0	0	0	0	0	0
Ghana	2006	18	0.206	12000000	18000000	3.04529	1185.27		47.988	23000000	-1.57988	16.3004	16.7059	1.83267	7.07772	14.1475		3.87095	16.9528	-0.014182	-0.107714	0.027578	0.006396	0.056497	0.407593	2.30119	0.147624	-1.28592	1	1	2400000000	2410000000	22.2956	1200000000	21.5908	0	0	0	1	0	0	0	0	0	0	0	0	0	0
Ghana	2007	18	0.23	29000000	39000000	5.57119	1205.32	6.08452	48.669	24000000	-1.46968	17.1828	17.4791	2.41872	7.0945	14.1132	2.50558	3.88504	16.9785	0.038148	-0.112005	0.086275	-0.073061	0.039233	0.49732	2.38018	0.148684	-1.27409	1	1	2400000000	2360000000	22.2736	1800000000	22.0303	0	0	0	0	1	0	0	0	0	0	0	0	0	0
Ghana	2008	18	0.18	93000000	110000000	9.46644	1282.63	15.0701	49.351	24000000	-1.7148	18.3481	18.516	2.94368	7.15667	13.9754	3.40696	3.89896	17.0039	-0.077458	-0.111345	-0.030509	-0.029516	-0.062382	0.431884	2.1156	0.125829	-1.42573	1	1	3200000000	3160000000	22.566	2400000000	22.3016	0	0	0	0	0	1	0	0	0	0	0	0	0	0
Ghana	2009	18	0.129	40000000	52000000	9.10809	1311.63	4.48683	50.031	25000000	-2.04794	17.5044	17.7667	2.90531	7.17903	13.9211	2.20649	3.91264	17.0289	-0.009988	0.0372	-0.124868	0.027836	-0.042357	0.498016	2.28763	0.098728	-1.7742	1	1	3700000000	3640000000	22.7075	2700000000	22.4159	0	0	0	0	0	0	1	0	0	0	0	0	0	0
Ghana	2010	18	0.163	43000000	59000000	7.84948	1381.23	6.9474	50.713	25000000	-1.81401	17.5767	17.893	2.75763	7.23073	13.7845	2.63665	3.92618	17.0532	0.01428	0.053548	-0.102774	0.026093	-0.033293	0.514765	2.34971	0.118764	-1.54447	1	1	4200000000	4150000000	22.8401	3200000000	22.5938	0	0	0	0	0	0	0	1	0	0	0	0	0	0
Ghana	2011	18	0.15	130000000	150000000	8.25588	1537.82	41.6398	51.394	26000000	-1.89712	18.683	18.8261	2.80772	7.33812	13.4381	4.42235	3.93952	17.0773	-0.029126	0.081717	-0.090155	0.167112	-0.003144	0.484658	2.42039	0.119957	-1.67238	1	1	4100000000	3950000000	22.7914	4000000000	22.796	0	0	0	0	0	0	0	0	1	0	0	0	0	0
Ghana	2012	18	0.179	130000000	170000000	7.98252	1640.54	11.0436	52.073	27000000	-1.72037	18.683	18.9513	2.7743	7.40278	13.1732	3.09704	3.95265	17.1015	-0.126569	0.098503	-0.090009	0.130695	0.016669	0.431352	2.33426	0.135346	-1.4948	1	1	3800000000	3630000000	22.7053	4000000000	22.8054	0	0	0	0	0	0	0	0	0	1	0	0	0	0
Ghana	2013	18	0.17	89000000	140000000	5.1348	1718.6	4.98557	52.748	27000000	-1.77196	18.3041	18.7571	2.33854	7.44926	12.9454	2.3096	3.96553	17.1255	-0.096715	0.061811	-0.134415	0.060606	0.154123	0.438788	2.37358	0.125827	-1.55401	1	1	3900000000	3860000000	22.7658	5300000000	23.0916	0	0	0	0	0	0	0	0	0	0	1	0	0	0
Ghana	2014	18	0.176	77000000	130000000	6.15121	1726.37	1.13095	53.419	28000000	-1.73727	18.1593	18.683	2.51634	7.45378	12.9213	0.971007	3.97817	17.1492	-0.19533	-0.047671	-0.307953	-0.106808	0.063402	0.461614	1.95665	0.128604	-1.51891	1	1	4500000000	4410000000	22.9006	5800000000	23.1771	0	0	0	0	0	0	0	0	0	0	0	1	0	0
Ghana	2015	18	0.177	220000000	270000000	6.45738	1722.77	1.1513	54.086	29000000	-1.73161	19.2091	19.4139	2.56431	7.45169	12.9325	0.98442	3.99058	17.1723	-0.210838	-0.107558	-0.319786	-0.038229	0.123092	0.488244	1.98267	0.138435	-1.60023	1	1	4400000000	4170000000	22.8434	6500000000	23.2818	0	0	0	0	0	0	0	0	0	0	0	0	1	0
Ghana	2016	18	0.167	69000000	110000000	6.20783	1740.81	4.32269	54.749	29000000	-1.78976	18.0496	18.516	2.52538	7.46211	12.8756	2.17014	4.00276	17.195	-0.175534	-0.299608	-0.254053	-0.138908	0.03323	0.583152	1.84486	0.127935	-1.66768	1	1	3700000000	3630000000	22.7051	6400000000	23.2722	0	0	0	0	0	0	0	0	0	0	0	0	0	1
Ghana	2017	18	0.149	95000000	140000000	5.39036	1841.45	15.6144	55.407	30000000	-1.90381	18.3694	18.7571	2.38625	7.51831	12.5245	3.44237	4.01471	17.217	-0.25339	-0.188691	-0.187149	0.082037	0.105521	0.596183	2.08993	0.105738	-1.78004	1	1	5100000000	4970000000	23.0208	6100000000	23.2199	0	0	0	0	0	0	0	0	0	0	0	0	0	0
Ghana	2018	18	0.158	89000000	130000000	4.44404	1915.45	10.503	56.06	31000000	-1.84516	18.3041	18.683	2.19714	7.55771	12.2202	3.04707	4.02642	17.2377	-0.138364	-0.141936	-0.319947	-0.036643	0.051087	0.557818	1.99042	0.121599	-1.57835	1	1	5500000000	5430000000	23.1091	6900000000	23.3463	0	0	0	0	0	0	0	0	0	0	0	0	0	0
Ghana	2019	18	0.166	79000000	120000000	5.6762	1999.55	6.36581	56.707	31000000	-1.79577	18.185	18.603	2.4371	7.60068	11.8068	2.5502	4.0379	17.2578	-0.108661	-0.185463	-0.289961	0.118527	0.012741	0.55038	2.03487	0.1234	-1.58353	1	1	3000000000	2890000000	22.479	7200000000	23.3862	0	0	0	0	0	0	0	0	0	0	0	0	0	0
Ghana	2020	18	0.171	120000000		2.67937	1970.19	-2.49614	57.349	32000000	-1.76609	18.603		1.71186	7.58589	11.961	-1.6458	4.04916	17.2777	-0.127223	-0.13058	-0.196979	0.169902	-0.082129	0.552889	2.08444	0.143328	-1.59177	1	1	160000000	35300000	18.072	7300000000	23.3986	0	0	0	0	0	0	0	0	0	0	0	0	0	0
Ghana	2021	18	0.18	160000000		3.18633	2030.05	-0.478523	57.985	33000000	-1.7148	18.8907		1.87578	7.61582	11.6329	-0.46192	4.06018	17.2973	-0.128044	-0.215176	-0.176514	0.065852	-0.107684	0.469472	1.91888	0.145825	-1.61286	1	1	190000000	28700000	17.8667	6900000000	23.349	0	0	0	0	0	0	0	0	0	0	0	0	0	0
Ghana	2022	18		160000000		1.9324	2067.21	0.59351	58.615	33000000		18.8907		1.41299	7.63396	11.3984	0.563252	4.07099	17.3165	-0.064371	-0.178819	-0.106421	-0.195025	-0.079547	0.400153	1.90974	0.139495	-1.62585	1	1	320000000	160000000	19.586	230000000	19.9636	0	0	0	0	0	0	0	0	0	0	0	0	0	0
Ghana	2023	18		110000000		1.63794	2091.81	-1.74556	59.238	34000000		18.516		1.26892	7.64579	11.2264	-1.32369	4.08156	17.3356	-0.099021	-0.180652	-0.092662	-0.021621	-0.099638	0.410352	1.96214		-1.66553	1	1	720000000	614000000	20.9284			0	0	0	0	0	0	0	0	0	0	0	0	0	0
Guinea	2003	19	0.197			1.57141	644.071	0.084248	31.698	8900000	-1.62455			1.23373	6.46781	14.9022	0.084149	3.45625	15.9983	-0.888901	-0.970146	-0.768268	-0.788895	-1.15407	-1.1954	-1.79351	0.182627	-1.52979	1	0	980000000			320000000	20.2742	1	0	0	0	0	0	0	0	0	0	0	0	0	0
Guinea	2004	19	0.189	159260	703817	1.8469	645.183	2.9939	31.977	9100000	-1.66601	11.9783	13.4643	1.37299	6.46953	14.9009	1.81652	3.46502	16.0197	-0.887607	-1.01313	-0.905939	-1.03338	-1.30232	-1.27017	-2.19685	0.182711	-1.54576	1	0	1300000000	1340000000	21.7103	380000000	20.4579	0	1	0	0	0	0	0	0	0	0	0	0	0	0
Guinea	2005	19	0.193	893747	1700000	2.45186	651.36	3.75823	32.257	9200000	-1.64506	13.7032	14.3461	1.6292	6.47906	14.8937	2.03434	3.47374	16.0397	-1.07331	-1.03713	-1.06518	-1.15398	-1.42345	-1.172	-2.55711	0.181382	-1.53705	1	0	1500000000	1540000000	21.8455	610000000	20.9185	0	0	1	0	0	0	0	0	0	0	0	0	0	0
Guinea	2006	19	0.197	1200000	2100000	2.96207	645.472	0.999558	32.539	9400000	-1.62455	13.9978	14.5574	1.80638	6.46998	14.9006	0.881061	3.48244	16.0606	-1.12154	-1.14316	-1.27255	-1.90893	-1.421	-1.22781	-3.19657	0.183916	-1.52865	1	0	2000000000	1950000000	22.0841	1200000000	21.5908	0	0	0	1	0	0	0	0	0	0	0	0	0	0
Guinea	2007	19	0.193	847765	1700000	6.14303	673.699	1.80991	32.822	9700000	-1.64506	13.6504	14.3461	2.51502	6.51278	14.8675	1.35524	3.4911	16.0837	-1.29245	-1.1874	-1.25724	-2.40335	-1.45207	-1.36868	-3.6654	0.177168	-1.539	1	0	2400000000	2420000000	22.3002	1800000000	22.0303	0	0	0	0	1	0	0	0	0	0	0	0	0	0
Guinea	2008	19	0.194	5100000	6400000	5.48349	684.776	7.30424	33.106	9900000	-1.6399	15.4447	15.6718	2.4031	6.52909	14.8544	2.68626	3.49972	16.1079	-1.21101	-1.166	-1.18335	-2.09734	-1.54028	-1.4263	-3.50117	0.170226	-1.53733	1	0	2400000000	2380000000	22.2837	2400000000	22.3016	0	0	0	0	0	1	0	0	0	0	0	0	0	0
Guinea	2009	19	0.196	8500000	11000000	1.35524	660.757	-4.35536	33.391	10000000	-1.62964	15.9532	16.2243	1.11169	6.49339	14.8827	-2.17748	3.50829	16.1324	-1.09628	-1.12359	-1.04186	-2.11646	-1.5523	-1.30284	-3.22991	0.180264	-1.53818	1	0	3200000000	3240000000	22.5924	2700000000	22.4159	0	0	0	0	0	0	1	0	0	0	0	0	0	0
Guinea	2010	19	0.201	12000000	16000000		675.737	1.24765	33.678	10000000	-1.60445	16.2887	16.5781		6.5158	14.8651	1.04612	3.51684	16.1569	-1.22194	-1.05989	-1.1218	-1.68708	-1.48563	-0.917965	-2.86404	0.20095	-1.52817	1	0	3700000000	3660000000	22.7152	3200000000	22.5938	0	0	0	0	0	0	0	1	0	0	0	0	0	0
Guinea	2011	19	0.206	15000000	21000000	14.0905	696.2	0.71578	33.966	11000000	-1.57988	16.5394	16.8389	3.33991	6.54564	14.8407	0.665546	3.52536	16.1817	-1.12737	-1.00237	-1.14293	-1.38805	-1.44817	-0.887739	-2.58814	0.196023	-1.51613	1	0	4200000000	4180000000	22.8468	4000000000	22.796	0	0	0	0	0	0	0	0	1	0	0	0	0	0
Guinea	2012	19	0.198	19000000	25000000	7.92821	719.506	4.38576	34.255	11000000	-1.61949	16.7397	17.0455	2.76753	6.57857	14.8126	2.18426	3.53383	16.2062	-1.05566	-1.01963	-1.25817	-1.28701	-1.39906	-1.01389	-2.62551	0.171921	-1.54314	1	0	4100000000	4070000000	22.8191	4000000000	22.8054	0	0	0	0	0	0	0	0	0	1	0	0	0	0
Guinea	2013	19	0.194	22000000	30000000	0.002268	729.833	-4.22012	34.545	11000000	-1.6399	16.9065	17.2167	0.002268	6.59282	14.8	-2.14676	3.54226	16.2307	-1.0499	-1.02441	-1.17051	-1.22985	-1.38355	-1.02241	-2.52698	0.143481	-1.55482	1	0	3800000000	3740000000	22.7347	5300000000	23.0916	0	0	0	0	0	0	0	0	0	0	1	0	0	0
Guinea	2014	19	0.193	14000000	19000000	-0.840221	738.272	6.29404	34.836	11000000	-1.64506	16.4546	16.7599	-0.763769	6.60431	14.7897	2.539	3.55065	16.2555	-1.06746	-1.06967	-1.23808	-0.955243	-1.36797	-0.857646	-2.39601	0.145583	-1.57475	1	0	3900000000	3930000000	22.7851	5800000000	23.1771	0	0	0	0	0	0	0	0	0	0	0	1	0	0
Guinea	2015	19	0.18	22000000	27000000	0.605768	747.357	-2.72253	35.141	12000000	-1.7148	16.9065	17.1114	0.573765	6.61654	14.7785	-1.72685	3.55937	16.2808	-1.0145	-0.900185	-1.18545	-0.386475	-1.18814	-0.858075	-1.79198	0.164501	-1.59292	1	0	4500000000	4470000000	22.913	6500000000	23.2818	0	0	0	0	0	0	0	0	0	0	0	0	1	0
Guinea	2016	19	0.179	12000000	21000000	18.828	807.236	20.2479	35.46	12000000	-1.72037	16.3004	16.86	3.6292	6.69362	14.7031	3.70181	3.5684	16.3065	-0.94693	-0.888325	-1.06593	-0.396071	-1.24484	-0.761295	-1.63984	0.165796	-1.59102	1	0	4400000000	4370000000	22.8922	6400000000	23.2722	0	0	0	0	0	0	0	0	0	0	0	0	0	1
Guinea	2017	19	0.21			5.59427	867.908	21.4729	35.793	12000000	-1.56065			2.42279	6.76609	14.6237	3.76048	3.57775	16.3321	-1.03758	-0.864647	-1.08549	-0.699074	-1.25425	-0.739906	-1.83031	0.177331	-1.41566	1	0	3700000000			6100000000	23.2199	0	0	0	0	0	0	0	0	0	0	0	0	0	0
Guinea	2018	19	0.224			2.97511	899.907	11.0903	36.14	13000000	-1.49611			1.81055	6.80229	14.5805	3.10124	3.5874	16.3575	-1.06009	-0.806409	-1.0255	-0.880597	-1.23179	-0.769156	-1.83624	0.162423	-1.50984	1	0	5100000000			6900000000	23.3463	0	0	0	0	0	0	0	0	0	0	0	0	0	0
Guinea	2019	19	0.253			0.330287	926.422	0.988502	36.5	13000000	-1.37437			0.324559	6.83133	14.544	0.87322	3.59731	16.3831	-0.914436	-0.81219	-0.855751	-0.842606	-1.23717	-0.768536	-1.59912	0.190695	-1.56609	1	0	5500000000			7200000000	23.3862	0	0	0	0	0	0	0	0	0	0	0	0	0	0
Guinea	2020	19	0.251			1.25171	945.571	9.35208	36.875	13000000	-1.3823			1.04866	6.85179	14.5172	2.93159	3.60753	16.4086	-0.973218	-0.878002	-0.969098	-0.669285	-1.3038	-0.919279	-1.83641	0.208996	-1.54669	1	0	3000000000			7300000000	23.3986	0	0	0	0	0	0	0	0	0	0	0	0	0	0
Guinea	2021	19	0.238			1.1577	973.647	4.50368	37.264	14000000	-1.43549			0.988612	6.88105	14.4773	2.21014	3.61803	16.4337	-1.02098	-0.980414	-0.95245	-0.93991	-1.15877	-0.989065	-1.9852	0.182428	-1.62414	1	0	160000000			6900000000	23.349	0	0	0	0	0	0	0	0	0	0	0	0	0	0
Guinea	2022	19				3.3063	987.503	5.65038	37.668	14000000				1.9111	6.89518	14.4573	2.43261	3.62881	16.4585	-0.97179	-1.0501	-0.914216	-0.838682	-1.09772	-1.08316	-1.93726	0.177123	-1.63633	1	0	190000000			230000000	19.9636	0	0	0	0	0	0	0	0	0	0	0	0	0	0
Guinea	2023	19				5.83721	1016.88	7.76223	38.085	14000000				2.46466	6.9245	14.4142	2.74654	3.63982	16.4831	-0.897673	-1.07606	-0.907939	-0.877875	-1.11397	-1.14505	-1.9665		-1.69879	1	0	320000000					0	0	0	0	0	0	0	0	0	0	0	0	0	0
Kenya	2003	20	0.15	1500000	3600000	0.548413	1169.14	6.11922	20.948	34000000	-1.89712	14.221	15.0964	0.524089	7.06403	14.1746	2.51119	3.04204	17.3316	-0.964617	-0.328403	-0.705886	-1.26387	-0.923379	-0.257107	-0.796635	0.09905	-1.72032	1	0	720000000	722000000	21.0912	320000000	20.2742	1	0	0	0	0	0	0	0	0	0	0	0	0	0
Kenya	2004	20	0.158	4000000	7300000	0.286194	1191.25	4.07277	21.31	35000000	-1.84516	15.1892	15.8034	0.282425	7.08276	14.1373	2.11221	3.05918	17.3626	-0.89788	-0.274854	-0.666136	-1.08735	-0.86423	-0.211595	-0.527187	0.105311	-1.693	1	0	980000000	980000000	21.3962	380000000	20.4579	0	1	0	0	0	0	0	0	0	0	0	0	0	0
Kenya	2005	20	0.164	6400000	11000000	0.113202	1223.45	4.38804	21.675	36000000	-1.80789	15.6718	16.2134	0.112962	7.10943	14.0817	2.18477	3.07616	17.3934	-1.01254	-0.288215	-0.70911	-1.25051	-0.880881	-0.244842	-0.754962	0.110246	-1.66211	1	0	1300000000	1340000000	21.7056	610000000	20.9185	0	0	1	0	0	0	0	0	0	0	0	0	0	0
Kenya	2006	20	0.167	9000000	16000000	0.19622	1263.54	5.88987	22.045	37000000	-1.78976	16.0127	16.5881	0.194982	7.14167	14.0103	2.47351	3.09309	17.4238	-0.935451	-0.239397	-0.65546	-1.12698	-0.882365	-0.130347	-0.503473	0.114348	-1.65049	1	0	1500000000	1530000000	21.8402	1200000000	21.5908	0	0	0	1	0	0	0	0	0	0	0	0	0	0
Kenya	2007	20	0.171	16000000	28000000	2.28124	1309.91	6.1344	22.42	38000000	-1.76609	16.5881	17.1477	1.56277	7.17771	13.9243	2.51364	3.10995	17.4541	-0.978595	-0.317882	-0.529211	-1.30544	-0.971305	-0.249015	-0.717948	0.10788	-1.62303	1	0	2000000000	1930000000	22.0765	1800000000	22.0303	0	0	0	0	1	0	0	0	0	0	0	0	0	0
Kenya	2008	20	0.18	21000000	39000000	0.266291	1273.77	-0.047488	22.8	39000000	-1.7148	16.86	17.4791	0.26324	7.14974	13.9916	-0.04747	3.12676	17.4844	-1.06837	-0.277211	-0.624475	-1.39362	-0.999996	-0.282544	-0.901002	0.110064	-1.59675	1	0	2400000000	2400000000	22.2918	2400000000	22.3016	0	0	0	0	0	1	0	0	0	0	0	0	0	0
Kenya	2009	20	0.199	29000000	49000000	0.274534	1276.73	3.69598	23.183	40000000	-1.61445	17.1828	17.7073	0.271198	7.15206	13.9862	2.01821	3.14342	17.5146	-1.07073	-0.178242	-0.664479	-1.42558	-1.02265	-0.331884	-0.915187	0.126213	-1.52112	1	0	2400000000	2360000000	22.2736	2700000000	22.4159	0	0	0	0	0	0	1	0	0	0	0	0	0	0
Kenya	2010	20	0.181	40000000	64000000	0.392164	1340.16	8.9268	23.571	42000000	-1.70926	17.5044	17.9744	0.38275	7.20055	13.8662	2.88533	3.16002	17.5436	-0.911055	-0.136401	-0.582948	-1.16552	-0.953962	-0.218933	-0.475435	0.112536	-1.59919	1	0	3200000000	3210000000	22.5827	3200000000	22.5938	0	0	0	0	0	0	0	1	0	0	0	0	0	0
Kenya	2011	20	0.193	54000000	86000000	3.09471	1370.58	8.30415	23.969	43000000	-1.64506	17.8106	18.2699	1.84798	7.22299	13.806	2.81351	3.17676	17.5711	-0.963742	-0.240828	-0.578527	-1.24479	-0.912997	-0.26952	-0.622985	0.114787	-1.53871	1	0	3700000000	3620000000	22.7036	4000000000	22.796	0	0	0	0	0	0	0	0	1	0	0	0	0	0
Kenya	2012	20	0.182	69000000	110000000	2.44726	1396.3	5.45669	24.376	44000000	-1.70375	18.0448	18.4976	1.62746	7.24158	13.7536	2.39828	3.1936	17.5972	-1.09888	-0.317459	-0.540135	-1.32344	-0.831433	-0.287804	-0.730778	0.102084	-1.55877	1	0	4200000000	4130000000	22.8338	4000000000	22.8054	0	0	0	0	0	0	0	0	0	1	0	0	0	0
Kenya	2013	20	0.185	83000000	130000000	1.81417	1413.94	5.67305	24.794	45000000	-1.6874	18.2344	18.683	1.3573	7.25414	13.7169	2.43655	3.2106	17.6219	-1.03619	-0.326216	-0.477866	-1.16693	-0.71526	-0.212353	-0.443469	0.105837	-1.56016	1	0	4100000000	4000000000	22.8032	5300000000	23.0916	0	0	0	0	0	0	0	0	0	0	1	0	0	0
Kenya	2014	20	0.192	130000000	190000000	1.20221	1450.59	6.18869	25.221	46000000	-1.65026	18.6597	19.0359	1.01739	7.27973	13.6384	2.52234	3.22768	17.6453	-0.939376	-0.348396	-0.358902	-1.28225	-0.412037	-0.145638	-0.08114	0.108817	-1.53871	1	0	3800000000	3630000000	22.7053	5800000000	23.1771	0	0	0	0	0	0	0	0	0	0	0	1	0	0
Kenya	2015	20	0.19	170000000	240000000	0.8838	1489.12	4.06181	25.658	47000000	-1.66073	18.9513	19.2962	0.796777	7.30594	13.5524	2.1096	3.24485	17.6675	-1.03123	-0.368478	-0.393977	-1.24135	-0.507377	-0.146438	-0.2439	0.121266	-1.53283	1	0	3900000000	3770000000	22.7446	6500000000	23.2818	0	0	0	0	0	0	0	0	0	0	0	0	1	0
Kenya	2016	20	0.193	350000000	400000000	0.627591	1517.98	2.49732	26.105	48000000	-1.64506	19.6734	19.807	0.59234	7.32513	13.4854	1.64624	3.26213	17.6896	-0.914171	-0.357901	-0.402431	-1.35446	-0.457081	-0.11426	-0.153088	0.124139	-1.53206	1	0	4500000000	4140000000	22.8368	6400000000	23.2722	0	0	0	0	0	0	0	0	0	0	0	0	0	1
Kenya	2017	20	0.187	170000000	250000000	1.64084	1542.34	2.76492	26.562	49000000	-1.67665	18.9513	19.337	1.27043	7.34105	13.4271	1.74136	3.27948	17.7114	-0.974906	-0.280638	-0.390357	-1.12844	-0.431836	-0.201042	-0.054536	0.116773	-1.56842	1	0	4400000000	4220000000	22.8554	6100000000	23.2199	0	0	0	0	0	0	0	0	0	0	0	0	0	0
Kenya	2018	20	0.184	210000000	300000000	0.832686	1596.69	3.83059	27.03	50000000	-1.69282	19.1626	19.5193	0.757989	7.37569	13.2906	2.05278	3.29695	17.7317	-0.863009	-0.265344	-0.493653	-1.17971	-0.428282	-0.375228	-0.16063	0.117549	-1.47783	1	0	3700000000	3490000000	22.6654	6900000000	23.3463	0	0	0	0	0	0	0	0	0	0	0	0	0	0
Kenya	2019	20	0.2	330000000	410000000	0.468169	1645.71	3.95311	27.507	51000000	-1.60944	19.6146	19.8317	0.452561	7.40593	13.1588	2.08328	3.31444	17.7513	-0.806061	-0.338948	-0.441659	-1.10576	-0.464812	-0.308262	-0.096868	0.117517	-1.46828	1	0	5100000000	4740000000	22.9724	7200000000	23.3862	0	0	0	0	0	0	0	0	0	0	0	0	0	0
Kenya	2020	20	0.222	320000000	420000000	-0.005368	1609.33	3.34797	27.995	52000000	-1.50508	19.5838	19.8558	-0.005368	7.38358	13.2574	1.92309	3.33203	17.7709	-0.875348	-0.517191	-0.399473	-1.00724	-0.579113	-0.34135	-0.317297	0.13082	-1.31324	1	0	5500000000	5200000000	23.0656	7300000000	23.3986	0	0	0	0	0	0	0	0	0	0	0	0	0	0
Kenya	2021	20	0.216	290000000	400000000	0.382594	1698.9	7.47095	28.493	53000000	-1.53248	19.4854	19.807	0.373826	7.43773	13.0054	2.70862	3.34966	17.7899	-0.734719	-0.460586	-0.325909	-1.03244	-0.421448	-0.351733	-0.013777	0.123513	-1.36076	1	0	3000000000	2680000000	22.4033	6900000000	23.349	0	0	0	0	0	0	0	0	0	0	0	0	0	0
Kenya	2022	20		270000000		0.691646	1747.53	3.88026	29.002	54000000		19.4139		0.645809	7.46596	12.8539	2.06525	3.36736	17.8092	-0.759504	-0.38083	-0.329533	-0.947281	-0.317989	-0.1509	0.261874	0.112404	-1.40658	1	1	160000000	-115000000		230000000	19.9636	0	0	0	0	0	0	0	0	0	0	0	0	0	0
Kenya	2023	20		160000000		0.674543	1808.4	1.87754	29.52	55000000		18.8907		0.631687	7.5002	12.6467	1.38749	3.38507	17.829	-0.770913	-0.390807	-0.303605	-0.937772	-0.326222	-0.124171	0.278461		-1.41892	1	1	190000000	28700000	17.8667			0	0	0	0	0	0	0	0	0	0	0	0	0	0
Lesotho, Kingdom of	2003	21	0.738	18072.6	214328	3.79575	798.541	7.5467	21.137	2000000	-0.303811	9.80215	12.2753	2.04395	6.68279	14.7142	2.71862	3.05102	14.5012	-0.170023	-0.56747	0.048447	0.099675	0.084663	-0.000992	1.67938	0.500506	-0.0232993	1	1	320000000	320000000	20.278	320000000	20.2742	1	0	0	0	0	0	0	0	0	0	0	0	0	0
Lesotho, Kingdom of	2004	21	0.755	45809.7	1700000	3.68383	817.794	0.116255	21.689	2000000	-0.281038	10.7323	14.3461	2.01503	6.70661	14.6895	0.115995	3.07681	14.4941	-0.106747	-0.593989	-0.511713	0.358145	-0.125887	-0.152925	1.15013	0.51382	-0.0339005	1	1	720000000	724000000	21.0932	380000000	20.4579	0	1	0	0	0	0	0	0	0	0	0	0	0	0
Lesotho, Kingdom of	2005	21	0.65	65990.8	1500000	1.63096	853.961	2.3071	22.249	2000000	-0.430783	11.0973	14.2181	1.26528	6.74989	14.6422	1.57311	3.1023	14.4849	0.055084	-0.633165	-0.171275	-0.002811	-0.189165	-0.20977	1.24297	0.519704	-0.0927107	1	1	980000000	984000000	21.4002	610000000	20.9185	0	0	1	0	0	0	0	0	0	0	0	0	0	0
Lesotho, Kingdom of	2006	21	0.62	86171.8	1300000	1.35117	893.751	6.45039	22.82	1900000	-0.478036	11.3641	14.0711	1.10927	6.79543	14.5889	2.56324	3.12764	14.4808	0.010584	-0.667671	-0.529534	-0.124705	-0.236583	0.181888	1.049	0.516253	-0.115092	1	1	1300000000	1340000000	21.7104	1200000000	21.5908	0	0	0	1	0	0	0	0	0	0	0	0	0	0
Lesotho, Kingdom of	2007	21	0.522	106353	1100000	4.49542	927.269	4.03735	23.304	2000000	-0.650088	11.5745	13.8989	2.20835	6.83224	14.5428	2.10373	3.14862	14.485	-0.058202	-0.716384	-0.46574	-0.391314	-0.312399	0.01348	0.735745	0.513474	-0.342464	1	1	1500000000	1540000000	21.846	1800000000	22.0303	0	0	0	0	1	0	0	0	0	0	0	0	0	0
Lesotho, Kingdom of	2008	21	0.59	126534	882557	0.623123	971.881	8.62903	23.796	2000000	-0.527633	11.7483	13.6906	0.588551	6.87923	14.4798	2.85162	3.16952	14.4918	0.061867	-0.670077	-0.463724	-0.204756	-0.246367	-0.066223	0.947326	0.509548	-0.162134	1	1	2000000000	1950000000	22.0847	2400000000	22.3016	0	0	0	0	0	1	0	0	0	0	0	0	0	0
Lesotho, Kingdom of	2009	21	0.539	146715	678196	5.24721	952.748	-6.16857	24.293	2000000	-0.61804	11.8962	13.4272	2.3598	6.85935	14.5071	-2.51912	3.19019	14.4991	0.171798	-0.649876	-0.396679	0.326156	-0.221786	-0.083432	1.33738	0.526032	-0.272431	1	1	2400000000	2420000000	22.3005	2700000000	22.4159	0	0	0	0	0	0	1	0	0	0	0	0	0	0
Lesotho, Kingdom of	2010	21	0.517	166896	473835	0.425491	995.233	7.40398	24.798	2000000	-0.659712	12.0251	13.0686	0.413597	6.90298	14.446	2.69969	3.21076	14.5068	0.184215	-0.630147	-0.396515	0.456775	-0.290129	-0.101529	1.35646	0.512159	-0.312274	1	1	2400000000	2390000000	22.2857	3200000000	22.5938	0	0	0	0	0	0	0	1	0	0	0	0	0	0
Lesotho, Kingdom of	2011	21	0.778	833448	612574	2.3716	1032	3.16238	25.31	2000000	-0.251029	13.6333	13.3254	1.59846	6.93925	14.3916	1.86858	3.2312	14.5156	0.156146	-0.638168	-0.376851	0.383941	-0.270241	-0.089246	1.3351	0.678271	0.0099303	1	1	3200000000	3250000000	22.5948	4000000000	22.796	0	0	0	0	0	0	0	0	1	0	0	0	0	0
Lesotho, Kingdom of	2012	21	0.745	1500000	2500000	2.2865	1086.39	5.21425	25.704	2000000	-0.294371	14.221	14.7318	1.56488	6.99062	14.3084	2.35361	3.24665	14.5257	0.126534	-0.540954	-0.426588	0.274199	-0.269323	0.072333	1.39683	0.652397	-0.0598901	1	1	3700000000	3680000000	22.718	4000000000	22.8054	0	0	0	0	0	0	0	0	0	1	0	0	0	0
Lesotho, Kingdom of	2013	21	0.551	1100000	2600000	2.13034	1093.95	-10.4014	26.101	2100000	-0.596021	13.9108	14.771	1.50045	6.99755	14.2965	-3.0374	3.26197	14.5365	0.279383	-0.375772	-0.457246	0.338074	-0.203417	0.120253	1.71752	0.471107	-0.350073	1	1	4200000000	4190000000	22.8501	5300000000	23.0916	0	0	0	0	0	0	0	0	0	0	1	0	0	0
Lesotho, Kingdom of	2014	21	0.569	192621	1600000	3.86963	1100.05	-4.62561	26.502	2100000	-0.563875	12.1685	14.2855	2.0626	7.00311	14.2869	-2.23624	3.27722	14.5479	0.199571	-0.444161	-0.595968	-0.332812	-0.209706	0.161944	1.22291	0.481669	-0.322554	1	1	4100000000	4080000000	22.8237	5800000000	23.1771	0	0	0	0	0	0	0	0	0	0	0	1	0	0
Lesotho, Kingdom of	2015	21	0.528	846989	1500000	4.79809	1121.2	3.91391	26.908	2100000	-0.638659	13.6494	14.221	2.27205	7.02215	14.2532	2.07362	3.29242	14.5596	0.023327	-0.462052	-0.757917	-0.318708	-0.194239	0.114712	0.956373	0.424765	-0.392333	1	1	3800000000	3760000000	22.7403	6500000000	23.2818	0	0	0	0	0	0	0	0	0	0	0	0	1	0
Lesotho, Kingdom of	2016	21	0.482	761983	1600000	3.74733	1147.59	1.9747	27.317	2100000	-0.729811	13.5437	14.2855	2.03154	7.04542	14.2103	1.43226	3.30751	14.5718	-0.052428	-0.459404	-0.878703	-0.244856	-0.186329	-0.013065	0.781934	0.408404	-0.514133	1	1	3900000000	3940000000	22.7884	6400000000	23.2722	0	0	0	0	0	0	0	0	0	0	0	0	0	1
Lesotho, Kingdom of	2017	21	0.514	1200000	2500000	1.82807	1097.82	-3.26049	27.73	2200000	-0.665532	14.0233	14.7318	1.36399	7.00108	14.2904	-1.89775	3.32252	14.5843	-0.059058	-0.384048	-0.92417	-0.194125	-0.300513	-0.005002	0.74043	0.483603	-0.458144	1	1	4500000000	4490000000	22.9177	6100000000	23.2199	0	0	0	0	0	0	0	0	0	0	0	0	0	0
Lesotho, Kingdom of	2018	21	0.494	1700000	1600000	1.59899	1068.44	3.60692	28.153	2200000	-0.70522	14.3461	14.2855	1.24845	6.97396	14.3362	1.99469	3.33765	14.5965	-0.137125	-0.555367	-0.922583	-0.188606	-0.366341	0.012948	0.514251	0.467753	-0.489571	1	1	4400000000	4380000000	22.8945	6900000000	23.3463	0	0	0	0	0	0	0	0	0	0	0	0	0	0
Lesotho, Kingdom of	2019	21	0.49	2100000	2000000	1.49465	1040.99	-6.60847	28.585	2200000	-0.71335	14.5575	14.5087	1.19179	6.94793	14.3781	-2.58717	3.35288	14.6082	-0.122618	-0.607284	-0.902534	-0.42798	-0.426954	-0.010416	0.330804	0.478148	-0.521325	1	1	3700000000	3690000000	22.7233	7200000000	23.3862	0	0	0	0	0	0	0	0	0	0	0	0	0	0
Lesotho, Kingdom of	2020	21	0.461	1000000	1900000	1.36347	944.834	-11.8728	29.028	2200000	-0.774357	13.8155	14.4574	1.11657	6.85101	14.5182	-3.16917	3.36826	14.6201	-0.141022	-0.669014	-0.978632	-0.253513	-0.487899	-0.001744	0.248418	0.46993	-0.506791	1	1	5100000000	5070000000	23.0395	7300000000	23.3986	0	0	0	0	0	0	0	0	0	0	0	0	0	0
Lesotho, Kingdom of	2021	21	0.704	4500000	5600000	-0.512916	955.221	8.0934	29.48	2300000	-0.350977	15.3196	15.5383	-0.492734	6.86194	14.5036	2.78799	3.38371	14.6316	-0.345277	-0.757837	-0.947157	-0.213225	-0.431362	-0.014886	0.114239	0.727475	-0.147687	1	1	5500000000	5520000000	23.1245	6900000000	23.349	0	0	0	0	0	0	0	0	0	0	0	0	0	0
Lesotho, Kingdom of	2022	21		7300000		-0.332065	967.519	0.844923	29.943	2300000		15.8034		-0.326247	6.87473	14.486	0.767364	3.3993	14.6424	-0.368641	-0.615312	-0.887993	-0.292737	-0.473294	0.050188	0.222102	0.804872	-0.229282	1	1	3000000000	2970000000	22.5035	230000000	19.9636	0	0	0	0	0	0	0	0	0	0	0	0	0	0
Lesotho, Kingdom of	2023	21				-1.21097	974.383	-8.31534	30.415	2300000				-1.02297	6.8818	14.4762	-2.81485	3.41494	14.6534	-0.509479	-0.590149	-0.953606	-0.305761	-0.480017	0.029938	0.071695		-0.346391	1	1	160000000					0	0	0	0	0	0	0	0	0	0	0	0	0	0
Madagascar, Rep. of	2003	22	0.182	2700000	5400000	0.202026	433.601	10.0941	27.936	18000000	-1.70375	14.8088	15.5019	0.200676	6.07212	15.1329	3.00754	3.32992	16.7099	-0.208431	-0.334958	-0.41609	0.622444	-0.246574	0.04455	1.48939	0.0825	-1.57079	0	1	190000000	186000000	19.7346	320000000	20.2742	1	0	0	0	0	0	0	0	0	0	0	0	0	0
Madagascar, Rep. of	2004	22	0.178	3600000	7700000	1.04469	443.279	4.63007	28.211	19000000	-1.72597	15.0964	15.8567	0.912624	6.0942	15.1228	2.23718	3.33971	16.739	-0.323701	-0.384915	-0.587859	0.24557	-0.274372	0.005363	1.02867	0.082637	-1.59827	0	1	320000000	317000000	20.2667	380000000	20.4579	0	1	0	0	0	0	0	0	0	0	0	0	0	0
Madagascar, Rep. of	2005	22	0.178	2300000	5900000	1.45801	450.955	3.06262	28.814	19000000	-1.72597	14.6484	15.5905	1.17124	6.11137	15.1148	1.83807	3.36086	16.7683	-0.055556	-0.292556	-0.380154	-0.018573	-0.352792	-0.123797	1.19022	0.075274	-1.59557	0	1	720000000	722000000	21.0901	610000000	20.9185	0	0	1	0	0	0	0	0	0	0	0	0	0	0
Madagascar, Rep. of	2006	22	0.174	3900000	9400000	4.60749	461.54	3.4169	29.425	20000000	-1.7487	15.1765	16.0562	2.2324	6.13457	15.1037	1.94264	3.38184	16.7977	-0.182528	-0.250744	-0.655423	0.185515	-0.448409	-0.110259	0.953305	0.067933	-1.62129	0	1	980000000	980000000	21.3963	1200000000	21.5908	0	0	0	1	0	0	0	0	0	0	0	0	0	0
Madagascar, Rep. of	2007	22	0.169	5800000	11000000	9.26012	473.785	4.84593	30.043	20000000	-1.77786	15.5734	16.2134	2.92177	6.16076	15.0908	2.28177	3.40263	16.827	-0.186033	-0.287419	-0.499809	0.089626	-0.389402	-0.139065	1.02492	0.065376	-1.64303	0	1	1300000000	1340000000	21.7061	1800000000	22.0303	0	0	0	0	1	0	0	0	0	0	0	0	0	0
Madagascar, Rep. of	2008	22	0.163	92000000	140000000	10.5779	490.964	15.7655	30.67	21000000	-1.81401	18.3373	18.7571	3.05414	6.19637	15.0726	3.45197	3.42329	16.8564	-0.266752	-0.373599	-0.684332	-0.469336	-0.455656	-0.326153	0.354702	0.061885	-1.68835	0	1	1500000000	1440000000	21.7843	2400000000	22.3016	0	0	0	0	0	1	0	0	0	0	0	0	0	0
Madagascar, Rep. of	2009	22	0.177	51000000	59000000	13.4485	457.79	-11.3835	31.301	22000000	-1.73161	17.7473	17.893	3.2934	6.12641	15.1077	-3.12724	3.44365	16.8858	-0.328544	-0.544541	-0.841212	-0.733878	-0.732627	-0.831528	-0.56183	0.061546	-1.58041	0	0	2000000000	1900000000	22.0583	2700000000	22.4159	0	0	0	0	0	0	1	0	0	0	0	0	0	0
Madagascar, Rep. of	2010	22	0.184	24000000	36000000	9.13867	447.417	2.47318	31.938	22000000	-1.69282	16.9936	17.399	2.90864	6.10349	15.1185	1.63723	3.4638	16.9149	-0.417825	-0.60553	-0.995214	-0.978339	-0.878426	-0.845434	-1.01822	0.066561	-1.55776	0	0	2400000000	2400000000	22.2906	3200000000	22.5938	0	0	0	0	0	0	0	1	0	0	0	0	0	0
Madagascar, Rep. of	2011	22	0.208	21000000	26000000	7.05979	441.755	1.78847	32.58	23000000	-1.57022	16.86	17.0736	2.65254	6.09076	15.1244	1.34483	3.4837	16.9433	-0.48461	-0.552348	-1.06908	-0.705586	-0.894967	-0.879346	-0.98842	0.082304	-1.45416	0	0	2400000000	2360000000	22.277	4000000000	22.796	0	0	0	0	0	0	0	0	1	0	0	0	0	0
Madagascar, Rep. of	2012	22	0.203	9500000	21000000	7.03681	442.642	6.64644	33.227	23000000	-1.59455	16.0668	16.86	2.64931	6.09276	15.1235	2.59284	3.50336	16.9709	-0.670311	-0.5761	-1.11728	-0.536137	-0.927834	-0.883271	-1.12485	0.09236	-1.48832	0	0	3200000000	3240000000	22.5921	4000000000	22.8054	0	0	0	0	0	0	0	0	0	1	0	0	0	0
Madagascar, Rep. of	2013	22	0.225	14000000	36000000	4.55465	440.675	14.6877	33.878	24000000	-1.49165	16.4546	17.399	2.22113	6.08831	15.1255	3.38132	3.52277	16.9981	-0.764158	-0.65914	-1.14748	-0.659993	-0.920766	-0.763428	-1.25976	0.105043	-1.38102	0	0	3700000000	3660000000	22.7146	5300000000	23.0916	0	0	0	0	0	0	0	0	0	0	1	0	0	0
Madagascar, Rep. of	2014	22	0.201	19000000	33000000	2.97751	443.344	5.55427	34.534	25000000	-1.60445	16.76	17.312	1.81131	6.09435	15.1228	2.41572	3.54194	17.0249	-0.843135	-0.716765	-1.32274	-0.557236	-0.736947	-0.50026	-1.15126	0.098553	-1.49347	0	0	4200000000	4180000000	22.8458	5800000000	23.1771	0	0	0	0	0	0	0	0	0	0	0	1	0	0
Madagascar, Rep. of	2015	22	0.193	24000000	37000000	2.89728	445.32	7.76531	35.193	25000000	-1.64506	16.9936	17.4264	1.78545	6.09879	15.1207	2.74693	3.56085	17.0513	-0.880302	-0.809338	-1.33208	-0.427763	-0.705095	-0.380922	-1.1058	0.10031	-1.54218	0	0	4100000000	4060000000	22.8178	6500000000	23.2818	0	0	0	0	0	0	0	0	0	0	0	0	1	0
Madagascar, Rep. of	2016	22	0.191	22000000	37000000	4.56461	451.157	5.24575	35.856	26000000	-1.65548	16.9065	17.4264	2.22327	6.11181	15.1146	2.35953	3.57951	17.0774	-0.934988	-0.735104	-1.22865	-0.294186	-0.831999	-0.316786	-1.01169	0.100157	-1.56246	0	0	3800000000	3740000000	22.7347	6400000000	23.2722	0	0	0	0	0	0	0	0	0	0	0	0	0	1
Madagascar, Rep. of	2017	22	0.246	32000000	50000000	3.52797	456.852	6.1655	36.522	27000000	-1.40242	17.2813	17.7275	1.97338	6.12436	15.1087	2.51863	3.59791	17.1035	-1.0743	-0.736413	-1.19452	-0.302837	-0.875742	-0.345471	-1.13914	0.113559	-1.3152	0	0	3900000000	3910000000	22.7805	6100000000	23.2199	0	0	0	0	0	0	0	0	0	0	0	0	0	0
Madagascar, Rep. of	2018	22	0.24	35000000	48000000	4.44793	459.33	4.19644	37.191	27000000	-1.42712	17.3709	17.6867	2.19799	6.12977	15.106	2.14129	3.61607	17.1295	-1.02106	-0.785895	-1.21214	-0.578798	-0.836356	-0.321546	-1.23301	0.10331	-1.22663	0	0	4500000000	4450000000	22.9101	6900000000	23.3463	0	0	0	0	0	0	0	0	0	0	0	0	0	0
Madagascar, Rep. of	2019	22	0.23	24000000	35000000	3.3628	467.277	8.1279	37.861	28000000	-1.46968	16.9936	17.3709	1.92733	6.14692	15.0977	2.79221	3.63392	17.1555	-1.05258	-0.788889	-1.1934	-0.313957	-1.0135	-0.235004	-1.2139	0.113897	-1.2865	0	0	4400000000	4360000000	22.8894	7200000000	23.3862	0	0	0	0	0	0	0	0	0	0	0	0	0	0
Madagascar, Rep. of	2020	22	0.315	28000000	39000000	2.74657	422.924	-21.5559	38.534	29000000	-1.15518	17.1477	17.4791	1.73511	6.04719	15.1439	-3.76433	3.65154	17.1812	-1.01051	-0.811572	-1.05304	-0.509335	-0.879634	-0.263207	-1.09656	0.113466	-1.09228	0	0	3700000000	3670000000	22.7163	7300000000	23.3986	0	0	0	0	0	0	0	0	0	0	0	0	0	0
Madagascar, Rep. of	2021	22	0.303	56000000	68000000	2.49072	431.599	19.7244	39.207	30000000	-1.19402	17.8409	18.035	1.64378	6.0675	15.1349	3.67565	3.66885	17.2064	-0.953182	-0.836635	-1.02792	-0.542263	-0.885596	-0.27916	-1.08582	0.120265	-1.25688	0	0	5100000000	5010000000	23.0286	6900000000	23.349	0	0	0	0	0	0	0	0	0	0	0	0	0	0
Madagascar, Rep. of	2022	22		38000000		3.05273	438.516	6.66603	39.882	30000000		17.4531		1.83499	6.0834	15.1278	2.59575	3.68593	17.2312	-0.969914	-0.8155	-0.972033	-0.480797	-0.950022	-0.293677	-1.0704	0.111637	-1.34668	0	0	5500000000	5480000000	23.1184	230000000	19.9636	0	0	0	0	0	0	0	0	0	0	0	0	0	0
Madagascar, Rep. of	2023	22		27000000		2.61211	445.835	1.87873	40.556	31000000		17.1113		1.68808	6.09995	15.1202	1.38805	3.70268	17.2558	-1.00018	-0.799547	-1.02278	-0.690746	-0.974946	-0.319516	-1.24521		-1.31074	0	0	3000000000	2950000000	22.4968			0	0	0	0	0	0	0	0	0	0	0	0	0	0
Malawi	2003	23	0.132	975367	1400000	1.41089	397.225	11.0499	14.875	12000000	-2.02495	13.7906	14.152	1.1443	5.9845	15.1702	3.09761	2.69968	16.3154	-0.758815	-0.493569	-0.779838	0.041577	-0.180311	-0.428267	0.231356	0.079306	-1.65246	0	1	160000000	154000000	19.5476	320000000	20.2742	1	0	0	0	0	0	0	0	0	0	0	0	0	0
Malawi	2004	23	0.122	1100000	1700000	2.1312	408.065	5.01294	14.964	13000000	-2.10373	13.9108	14.3461	1.50081	6.01143	15.1591	2.31497	2.70565	16.3413	-0.801194	-0.621729	-0.860002	0.123799	-0.130423	-0.542294	0.052633	0.074049	-1.72344	0	1	190000000	188000000	19.7431	380000000	20.4579	0	1	0	0	0	0	0	0	0	0	0	0	0	0
Malawi	2005	23	0.118	624691	1200000	2.62567	410.268	7.22815	15.054	13000000	-2.13707	13.345	13.9978	1.69292	6.01681	15.1569	2.67588	2.71164	16.3681	-0.71568	-0.509587	-0.827298	0.106631	-0.123802	-0.528103	0.230117	0.067728	-1.71623	0	1	320000000	320000000	20.2761	610000000	20.9185	0	0	1	0	0	0	0	0	0	0	0	0	0	0
Malawi	2006	23	0.114	1600000	2400000	0.611208	417.878	9.94431	15.144	13000000	-2.17156	14.2855	14.691	0.578412	6.03519	15.1491	2.99267	2.7176	16.3956	-0.549526	-0.583652	-0.893325	0.120092	-0.222236	-0.252314	0.325327	0.064833	-1.75947	0	1	720000000	722000000	21.091	1200000000	21.5908	0	0	0	1	0	0	0	0	0	0	0	0	0	0
Malawi	2007	23	0.124	1400000	2400000	1.92814	445.254	14.1616	15.235	14000000	-2.08747	14.152	14.691	1.41103	6.09865	15.1208	3.34492	2.72359	16.4238	-0.516007	-0.508221	-0.571938	0.082379	-0.166309	-0.261939	0.668701	0.064376	-1.66593	0	1	980000000	983000000	21.3989	1800000000	22.0303	0	0	0	0	1	0	0	0	0	0	0	0	0	0
Malawi	2008	23	0.118	1800000	3700000	2.5237	465.551	8.5	15.326	14000000	-2.13707	14.4033	15.1238	1.656	6.14322	15.0995	2.83666	2.72955	16.4529	-0.445903	-0.542514	-0.586309	-0.061071	-0.117958	-0.246655	0.662415	0.06528	-1.72779	0	1	1300000000	1340000000	21.7091	2400000000	22.3016	0	0	0	0	0	1	0	0	0	0	0	0	0	0
Malawi	2009	23	0.129	3600000	7700000	0.545294	489.631	18.9	15.429	14000000	-2.04794	15.0964	15.8567	0.521353	6.19365	15.074	3.63301	2.73625	16.4825	-0.405898	-0.489193	-0.537756	0.053667	-0.117454	-0.148771	0.875838	0.061461	-1.6222	0	1	1500000000	1530000000	21.8437	2700000000	22.4159	0	0	0	0	0	0	1	0	0	0	0	0	0	0
Malawi	2010	23	0.103	8500000	11000000	0.957815	508.089	8.30757	15.544	15000000	-2.27303	15.9556	16.2134	0.851227	6.23066	15.0542	2.81392	2.74367	16.5119	-0.488746	-0.637416	-0.46992	0.043896	-0.137619	-0.190968	0.708359	0.055356	-1.86253	0	1	2000000000	1940000000	22.0804	3200000000	22.5938	0	0	0	0	0	0	0	1	0	0	0	0	0	0
Malawi	2011	23	0.111	6300000	10000000	6.97752	517.834	1.94823	15.672	15000000	-2.19823	15.6561	16.1181	2.64094	6.24965	15.0437	1.42024	2.75188	16.5411	-0.426366	-0.754334	-0.473826	-0.072913	-0.165709	-0.24542	0.552368	0.057966	-1.77208	0	1	2400000000	2410000000	22.298	4000000000	22.796	0	0	0	0	0	0	0	0	1	0	0	0	0	0
Malawi	2012	23	0.112	14000000	19000000	-0.101285	512.74	-0.54674	15.812	16000000	-2.18926	16.4546	16.7599	-0.101113	6.23977	15.0492	-0.522622	2.76077	16.5698	-0.477254	-0.712749	-0.509653	-0.002686	-0.240807	-0.206084	0.51775	0.057429	-1.75954	0	1	2400000000	2370000000	22.2799	4000000000	22.8054	0	0	0	0	0	0	0	0	0	1	0	0	0	0
Malawi	2013	23	0.118	12000000	19000000	5.61985	525.358	3.3	15.966	16000000	-2.13707	16.3004	16.7599	2.42728	6.26408	15.0356	1.90927	2.77046	16.5982	-0.619961	-0.679983	-0.509584	-0.20581	-0.162677	-0.178823	0.429101	0.058675	-1.70787	0	1	3200000000	3240000000	22.5913	5300000000	23.0916	0	0	0	0	0	0	0	0	0	0	1	0	0	0
Malawi	2014	23	0.104	4600000	9900000	6.79541	539.563	4.69526	16.132	17000000	-2.26336	15.3416	16.108	2.61477	6.29076	15.0201	2.25085	2.78081	16.6262	-0.761593	-0.819637	-0.657211	0.081093	-0.288956	-0.064276	0.205813	0.050418	-1.82595	0	1	3700000000	3670000000	22.7172	5800000000	23.1771	0	0	0	0	0	0	0	0	0	0	0	1	0	0
Malawi	2015	23	0.113	7400000	11000000	3.12107	539.605	3.50001	16.313	17000000	-2.18037	15.817	16.2134	1.85605	6.29084	15.02	1.96572	2.79196	16.6537	-0.794206	-0.865666	-0.738583	0.034293	-0.329328	-0.00424	0.067979	0.050956	-1.74204	0	1	4200000000	4190000000	22.8486	6500000000	23.2818	0	0	0	0	0	0	0	0	0	0	0	0	1	0
Malawi	2016	23	0.119	7100000	15000000	1.46273	538.222	2.39997	16.506	18000000	-2.12863	15.7756	16.5236	1.17391	6.28827	15.0215	1.60943	2.80372	16.681	-0.784893	-0.88144	-0.795696	-0.116128	-0.395067	-0.030432	-0.11411	0.055472	-1.72403	0	0	4100000000	4080000000	22.822	6400000000	23.2722	0	0	0	0	0	0	0	0	0	0	0	0	0	1
Malawi	2017	23	0.118	15000000	20000000	1.00855	544.796	2.2	16.714	18000000	-2.13707	16.5236	16.8112	0.887406	6.30041	15.0143	1.52966	2.81625	16.7081	-0.687571	-0.790258	-0.725338	-0.249828	-0.394054	-0.031144	0.018223	0.054403	-1.77616	0	1	3800000000	3740000000	22.7365	6100000000	23.2199	0	0	0	0	0	0	0	0	0	0	0	0	0	0
Malawi	2018	23	0.173	12000000	23000000	0.779537	553.529	7.1589	16.937	19000000	-1.75446	16.3004	16.951	0.71661	6.31631	15.0047	2.66635	2.8295	16.7348	-0.765858	-0.723061	-0.801393	-0.431215	-0.405366	-0.076185	-0.156474	0.073022	-1.37759	0	0	3900000000	3930000000	22.7856	6900000000	23.3463	0	0	0	0	0	0	0	0	0	0	0	0	0	0
Malawi	2019	23	0.17	18000000	28000000	0.499715	569.866	7.62057	17.174	19000000	-1.77196	16.7059	17.1477	0.480957	6.3454	14.9866	2.72828	2.8434	16.7613	-0.783551	-0.749149	-0.798645	-0.28682	-0.34205	-0.110017	-0.092276	0.069159	-1.53519	0	0	4500000000	4470000000	22.9139	7200000000	23.3862	0	0	0	0	0	0	0	0	0	0	0	0	0	0
Malawi	2020	23	0.181	19000000	33000000	2.14268	559.447	4.15	17.427	20000000	-1.70926	16.76	17.312	1.50568	6.32695	14.9982	2.13047	2.85802	16.7877	-0.392164	-0.785046	-0.818266	-0.118887	-0.27748	0.002628	0.328735	0.070421	-1.48717	0	1	4400000000	4370000000	22.8906	7300000000	23.3986	0	0	0	0	0	0	0	0	0	0	0	0	0	0
Malawi	2021	23	0.204	39000000	52000000	1.04618	569.969	2.68127	17.695	20000000	-1.58964	17.4791	17.7667	0.913651	6.34558	14.9865	1.71253	2.87328	16.8136	-0.322536	-0.80156	-0.792491	-0.109263	-0.248572	0.069477	0.448711	0.071783	-1.48441	0	1	3700000000	3660000000	22.7133	6900000000	23.349	0	0	0	0	0	0	0	0	0	0	0	0	0	0
Malawi	2022	23		15000000		1.59889	560.636	-0.67962	17.98	21000000		16.5236		1.24839	6.32907	14.9969	-0.635891	2.88926	16.8393	-0.608852	-0.739736	-0.853226	-0.157983	-0.221973	0.062155	0.246211	0.066056	-1.84129	0	1	5100000000	5050000000	23.0367	230000000	19.9636	0	0	0	0	0	0	0	0	0	0	0	0	0	0
Malawi	2023	23		15000000		1.59889	556.744	2.52388	18.28	21000000		16.5236		1.24839	6.3221	15.0012	1.65606	2.90581	16.865	-0.602812	-0.772311	-0.859507	-0.235616	-0.155496	0.075615	0.245096		-1.84442	0	1	5500000000	5510000000	23.1226			0	0	0	0	0	0	0	0	0	0	0	0	0	0
Mali	2003	24	0.288	243786	1400000	1.53833	705.687	1.53755	30.547	13000000	-1.24479	12.404	14.152	1.21584	6.55917	14.8293	1.21541	3.41927	16.3559	-0.744712	-0.577274	-0.724402	0.257702	0.030083	0.336165	0.913461	0.079192	-1.11822	0	1	3000000000	2970000000	22.5059	320000000	20.2742	1	0	0	0	0	0	0	0	0	0	0	0	0	0
Mali	2004	24	0.313	691862	3500000	1.19487	693.861	4.52686	31.3	13000000	-1.16155	13.4471	15.0683	1.01269	6.54227	14.8435	2.21516	3.44362	16.3883	-0.677578	-0.527328	-0.792875	0.452397	-0.194137	0.248864	0.810808	0.088886	-1.04873	0	1	160000000	155000000	19.5494	380000000	20.4579	0	1	0	0	0	0	0	0	0	0	0	0	0	0
Mali	2005	24	0.292	1000000	3400000	2.00105	721.898	11.0721	32.06	14000000	-1.231	13.8155	15.0393	1.44411	6.58188	14.8097	3.09961	3.46761	16.4211	-0.500253	-0.559557	-0.719699	0.173916	-0.140043	0.247934	0.881178	0.087101	-1.07896	0	1	190000000	188000000	19.7437	610000000	20.9185	0	0	1	0	0	0	0	0	0	0	0	0	0	0
Mali	2006	24	0.262	1600000	3400000	1.67434	745.088	6.59258	32.832	14000000	-1.33941	14.2855	15.0393	1.28774	6.6135	14.7813	2.58479	3.4914	16.4539	-0.479206	-0.458761	-0.760136	0.414197	-0.287434	0.297409	0.965262	0.088636	-1.19915	0	1	320000000	319000000	20.273	1200000000	21.5908	0	0	0	1	0	0	0	0	0	0	0	0	0	0
Mali	2007	24	0.26	1800000	6300000	2.00537	748.926	-0.670215	33.612	14000000	-1.34707	14.4033	15.6561	1.44603	6.61864	14.7765	-0.628095	3.51488	16.4867	-0.426212	-0.39017	-0.760423	0.230479	-0.182402	0.225391	1.01452	0.100566	-1.23513	0	1	720000000	722000000	21.0908	1800000000	22.0303	0	0	0	0	1	0	0	0	0	0	0	0	0	0
Mali	2008	24	0.238	10000000	23000000	2.1816	772.092	0.522199	34.403	15000000	-1.43549	16.1181	16.951	1.52202	6.6491	14.7477	0.500978	3.53814	16.5196	-0.537265	-0.424138	-0.785017	0.209999	-0.319484	0.202511	0.762589	0.10584	-1.31559	0	1	980000000	974000000	21.3901	2400000000	22.3016	0	0	0	0	0	1	0	0	0	0	0	0	0	0
Mali	2009	24	0.182	12000000	24000000	5.15569	781.972	-1.35745	35.2	15000000	-1.70375	16.2579	16.9936	2.34252	6.66182	14.7352	-1.113	3.56105	16.5522	-0.680893	-0.40867	-0.797494	-0.075578	-0.363101	0.069615	0.427166	0.098349	-1.5945	0	1	1300000000	1330000000	21.7015	2700000000	22.4159	0	0	0	0	0	0	1	0	0	0	0	0	0	0
Mali	2010	24	0.178	13000000	25000000	2.81841	809.374	0.265335	35.999	16000000	-1.72597	16.3805	17.0344	1.7594	6.69626	14.7003	0.262317	3.58349	16.5847	-0.676809	-0.483746	-0.847448	-0.182899	-0.447258	0.158108	0.270576	0.104139	-1.52297	0	1	1500000000	1520000000	21.8376	3200000000	22.5938	0	0	0	0	0	0	0	1	0	0	0	0	0	0
Mali	2011	24	0.177	20000000	26000000	3.59116	815.124	0.782746	36.799	16000000	-1.73161	16.8112	17.0736	1.99047	6.70334	14.6929	0.719138	3.60547	16.617	-0.648009	-0.40469	-0.796499	-0.70838	-0.500218	0.1679	0.119228	0.11107	-1.58208	0	1	2000000000	1930000000	22.0744	4000000000	22.796	0	0	0	0	0	0	0	0	1	0	0	0	0	0
Mali	2012	24	0.178	32000000	43000000	2.67153	787.15	-6.0814	37.599	17000000	-1.72597	17.2813	17.5767	1.70912	6.66842	14.7287	-2.50507	3.62698	16.6462	-0.831212	-0.427046	-0.983055	-2.03433	-0.664889	-0.49553	-1.26608	0.119749	-1.51618	0	0	2400000000	2390000000	22.2873	4000000000	22.8054	0	0	0	0	0	0	0	0	0	1	0	0	0	0
Mali	2013	24	0.194	34000000	45000000	1.95278	782.702	2.04104	38.398	17000000	-1.6399	17.3419	17.6222	1.42232	6.66275	14.7343	1.46184	3.64801	16.6754	-0.792307	-0.51934	-0.899787	-1.72216	-0.747175	-0.284562	-1.05327	0.131804	-1.48267	0	0	2400000000	2350000000	22.2715	5300000000	23.0916	0	0	0	0	0	0	0	0	0	0	1	0	0	0
Mali	2014	24	0.199	36000000	47000000	0.851155	816.005	3.44839	39.196	18000000	-1.61445	17.399	17.6657	0.772117	6.70442	14.6918	1.95145	3.66858	16.707	-0.751215	-0.633841	-1.08552	-1.71399	-0.635234	-0.161193	-1.09118	0.140683	-1.42046	0	0	3200000000	3210000000	22.5839	5800000000	23.1771	0	0	0	0	0	0	0	0	0	0	0	1	0	0
Mali	2015	24	0.197	38000000	49000000	1.7681	838.12	2.25792	39.991	19000000	-1.62455	17.4531	17.7073	1.33484	6.73116	14.663	1.55337	3.68865	16.7383	-0.704493	-0.633086	-0.960363	-1.68277	-0.751672	-0.197768	-1.0624	0.143637	-1.52303	0	0	3700000000	3640000000	22.708	6500000000	23.2818	0	0	0	0	0	0	0	0	0	0	0	0	1	0
Mali	2016	24	0.196	40000000	51000000	2.12901	860.753	2.72586	40.783	19000000	-1.62964	17.5044	17.7473	1.49988	6.75781	14.6332	1.728	3.70827	16.77	-0.677658	-0.63913	-1.02762	-1.61285	-0.799188	-0.182401	-1.09554	0.171246	-1.5103	0	0	4200000000	4160000000	22.8408	6400000000	23.2722	0	0	0	0	0	0	0	0	0	0	0	0	0	1
Mali	2017	24	0.2	55000000	71000000	3.06279	878.561	6.91576	41.572	20000000	-1.60944	17.8228	18.0782	1.83812	6.77829	14.6094	2.63214	3.72743	16.8018	-0.665664	-0.616693	-0.964268	-1.90349	-0.792975	-0.212172	-1.16471	0.180831	-1.50297	0	0	4100000000	4030000000	22.8102	6100000000	23.2199	0	0	0	0	0	0	0	0	0	0	0	0	0	0
Mali	2018	24	0.21	73000000	94000000	2.29426	892.978	9.29473	42.356	20000000	-1.56065	18.106	18.3588	1.56799	6.79456	14.5899	2.92548	3.74611	16.8331	-0.711823	-0.600796	-1.02613	-2.08457	-0.815612	-0.327881	-1.39541	0.18814	-1.45383	0	0	3800000000	3690000000	22.7209	6900000000	23.3463	0	0	0	0	0	0	0	0	0	0	0	0	0	0
Mali	2019	24	0.23	110000000	130000000	4.19531	909.751	4.73948	43.136	21000000	-1.46968	18.516	18.683	2.14103	6.81317	14.567	2.26002	3.76436	16.8633	-0.704531	-0.623046	-1.09918	-2.21431	-0.864841	-0.441769	-1.6236	0.201495	-1.42473	0	0	3900000000	3830000000	22.7603	7200000000	23.3862	0	0	0	0	0	0	0	0	0	0	0	0	0	0
Mali	2020	24	0.266			2.59367	872.39	-0.217622	43.909	22000000	-1.32426			1.68147	6.77124	14.6177	-0.21594	3.78212	16.8935	-0.800913	-0.67381	-1.18641	-2.14635	-0.949093	-0.760558	-2.0126	0.225556	-1.42564	0	0	4500000000			7300000000	23.3986	0	0	0	0	0	0	0	0	0	0	0	0	0	0
Mali	2021	24	0.269			2.78246	872.333	1.8359	44.677	22000000	-1.31304			1.74731	6.77117	14.6178	1.36775	3.79946	16.9241	-0.887137	-0.634793	-1.25146	-2.33294	-0.919334	-0.801512	-2.17461	0.233741	-1.41973	0	0	4400000000			6900000000	23.349	0	0	0	0	0	0	0	0	0	0	0	0	0	0
Mali	2022	24				3.19777	876.168	-0.310977	45.437	23000000				1.8792	6.77556	14.6126	-0.306171	3.81633	16.9542	-0.84412	-0.634122	-1.14895	-2.56074	-0.982343	-0.920923	-2.28686	0.228746	-1.43242	0	0	3700000000			230000000	19.9636	0	0	0	0	0	0	0	0	0	0	0	0	0	0
Mali	2023	24				2.85343	890.614	2.61709	46.189	24000000				1.77105	6.79191	14.5931	1.68986	3.83274	16.9839	-0.861832	-0.679561	-1.1386	-2.72914	-0.97765	-1.01175	-2.45056		-1.48997	0	0	5100000000					0	0	0	0	0	0	0	0	0	0	0	0	0	0
Mauritania, Islamic Rep. of	2003	25	0.218	106015	444802	4.97078	1308.56	1.82511	40.351	2800000	-1.52326	11.5713	13.0054	2.30669	7.17668	13.9269	1.36257	3.69762	14.8459	-0.074342	-0.160815	-0.195578	0.059731	-0.616727	-0.764577	0.881836	0.230154	-1.51071	1	1	5500000000	5520000000	23.1253	320000000	20.2742	1	0	0	0	0	0	0	0	0	0	0	0	0	0
Mauritania, Islamic Rep. of	2004	25	0.217	118835	902070	17.1048	1338.67	2.57607	41.229	2900000	-1.52786	11.6855	13.7125	3.53336	7.19943	13.8691	1.67512	3.71914	14.8694	-0.365096	-0.149925	-0.5912	-0.16634	-0.757937	-1.13142	-0.028518	0.228897	-1.51235	1	0	3000000000	2970000000	22.5059	380000000	20.4579	0	1	0	0	0	0	0	0	0	0	0	0	0	0
Mauritania, Islamic Rep. of	2005	25	0.216	171884	752583	27.652	1418.53	7.45962	42.111	2900000	-1.53248	12.0546	13.5313	4.01317	7.25738	13.7072	2.70711	3.74031	14.8936	-0.535384	-0.376652	-0.321755	-0.224496	-0.72518	-0.912762	-0.00013	0.213606	-1.51711	1	0	160000000	155000000	19.5528	610000000	20.9185	0	0	1	0	0	0	0	0	0	0	0	0	0	0
Mauritania, Islamic Rep. of	2006	25	0.239	2300000	3000000	3.94434	1637.04	53.8462	42.998	3000000	-1.43129	14.6484	14.9141	2.08113	7.40065	13.1828	4.67937	3.76115	14.9187	-0.746409	-0.466558	-0.900614	0.24035	-0.790644	-0.851903	-0.45785	0.189818	-1.41428	1	0	190000000	186000000	19.7367	1200000000	21.5908	0	0	0	1	0	0	0	0	0	0	0	0	0	0
Mauritania, Islamic Rep. of	2007	25	0.24	1700000	4300000	3.20677	1563.61	-17.7245	43.89	3100000	-1.42712	14.3461	15.2741	1.88188	7.35475	13.3748	-3.56889	3.78169	14.9447	-0.576471	-0.494044	-0.924703	-0.279368	-0.70209	-0.666274	-0.436453	0.205076	-1.41123	1	0	320000000	319000000	20.2727	1800000000	22.0303	0	0	0	0	1	0	0	0	0	0	0	0	0	0
Mauritania, Islamic Rep. of	2008	25	0.204	511459	1900000	6.58359	1514.27	-9.52525	44.788	3200000	-1.58964	13.145	14.4574	2.58345	7.32269	13.4942	-2.94984	3.80194	14.9734	-0.785068	-0.67838	-1.0033	-0.643882	-1.16015	-0.942664	-1.4638	0.207369	-1.5771	1	0	720000000	723000000	21.0926	2400000000	22.3016	0	0	0	0	0	1	0	0	0	0	0	0	0	0
Mauritania, Islamic Rep. of	2009	25	0.225	2100000	5800000	-0.06516	1469.05	-4.95721	45.686	3300000	-1.49165	14.5575	15.5734	-0.065114	7.29237	13.5976	-2.30401	3.82179	15.0047	-0.608218	-0.711698	-0.925685	-0.882854	-0.814966	-0.924539	-1.13529	0.225213	-1.4671	1	0	980000000	982000000	21.3982	2700000000	22.4159	0	0	0	0	0	0	1	0	0	0	0	0	0	0
Mauritania, Islamic Rep. of	2010	25	0.236	2800000	5100000	2.31891	1460.19	-6.53049	46.588	3400000	-1.44392	14.8451	15.4448	1.57779	7.28632	13.6173	-2.57544	3.84134	15.0366	-0.712735	-0.843003	-0.985421	-1.07617	-0.897639	-0.909265	-1.4982	0.218994	-1.41948	1	0	1300000000	1340000000	21.7083	3200000000	22.5938	0	0	0	0	0	0	0	1	0	0	0	0	0	0
Mauritania, Islamic Rep. of	2011	25	0.234	4000000	7000000	8.70335	1472.55	0.736436	47.493	3500000	-1.45243	15.2018	15.7614	2.86014	7.29475	13.5898	0.682261	3.86058	15.0691	-0.641657	-0.801003	-0.96143	-1.17368	-0.929719	-0.927596	-1.47693	0.218923	-1.4291	1	0	1500000000	1530000000	21.8435	4000000000	22.796	0	0	0	0	0	0	0	0	1	0	0	0	0	0
Mauritania, Islamic Rep. of	2012	25	0.232	5500000	8100000	20.6013	1488.97	-1.56912	48.4	3600000	-1.46102	15.5203	15.9074	3.71909	7.30584	13.5527	-1.2325	3.8795	15.1017	-0.793573	-0.652323	-0.91437	-1.13399	-0.939481	-0.910916	-1.41222	0.226785	-1.43939	1	0	2000000000	1950000000	22.0819	4000000000	22.8054	0	0	0	0	0	0	0	0	0	1	0	0	0	0
Mauritania, Islamic Rep. of	2013	25	0.226	14000000	20000000	15.589	1502.9	6.89869	49.306	3700000	-1.48722	16.4546	16.8112	3.44074	7.31515	13.5207	2.62969	3.89805	15.1331	-0.846974	-0.671195	-0.994337	-1.01476	-1.0088	-0.959504	-1.55236	0.190072	-1.44901	1	0	2400000000	2410000000	22.2948	5300000000	23.0916	0	0	0	0	0	0	0	0	0	0	1	0	0	0
Mauritania, Islamic Rep. of	2014	25	0.223	14000000	20000000	7.62362	1520.65	3.5002	50.203	3800000	-1.50058	16.4546	16.8112	2.72867	7.32689	13.4791	1.96578	3.91607	15.1632	-0.932971	-0.832644	-0.991945	-0.589508	-0.873124	-0.895771	-1.40413	0.210961	-1.46532	1	0	2400000000	2370000000	22.2799	5800000000	23.1771	0	0	0	0	0	0	0	0	0	0	0	1	0	0
Mauritania, Islamic Rep. of	2015	25	0.257	17000000	25000000	8.13585	1554.95	3.51839	51.089	4000000	-1.35868	16.6487	17.0344	2.79318	7.3492	13.3962	1.97076	3.93357	15.1933	-0.939603	-0.91268	-1.06793	-0.635685	-0.891648	-0.888364	-1.55897	0.243785	-1.30822	1	0	3200000000	3230000000	22.5898	6500000000	23.2818	0	0	0	0	0	0	0	0	0	0	0	0	1	0
Mauritania, Islamic Rep. of	2016	25	0.241	16000000	22000000	4.23731	1528.05	-5.72072	51.962	4100000	-1.42296	16.5881	16.9065	2.15072	7.33175	13.4615	-2.44479	3.95051	15.2232	-0.76226	-0.788824	-0.854349	-0.748692	-0.74619	-0.774309	-1.05084	0.211585	-1.37495	1	0	3700000000	3660000000	22.7141	6400000000	23.2722	0	0	0	0	0	0	0	0	0	0	0	0	0	1
Mauritania, Islamic Rep. of	2017	25	0.219	16000000	23000000	8.65008	1576.07	-0.815281	52.824	4200000	-1.51868	16.5881	16.951	2.85404	7.36269	13.3435	-0.744557	3.96697	15.2531	-0.773205	-0.819411	-0.803241	-0.629498	-0.618082	-0.801471	-0.906256	0.272598	-1.48081	1	0	4200000000	4180000000	22.8465	6100000000	23.2199	0	0	0	0	0	0	0	0	0	0	0	0	0	0
Mauritania, Islamic Rep. of	2018	25	0.256	14000000	26000000	10.3417	1602.9	1.74555	53.672	4300000	-1.36258	16.4546	17.0736	3.03166	7.37957	13.2743	1.32369	3.98289	15.2829	-0.812441	-0.865197	-0.825454	-0.632383	-0.707437	-0.868752	-1.09549	0.324965	-1.35945	1	0	4100000000	4070000000	22.8203	6900000000	23.3463	0	0	0	0	0	0	0	0	0	0	0	0	0	0
Mauritania, Islamic Rep. of	2019	25	0.254	20000000	36000000	-11.1917	1605.14	0.842274	54.507	4500000	-1.37042	16.8112	17.399	-3.11031	7.38096	13.2685	0.765339	3.99833	15.3124	-0.866159	-0.827781	-0.609529	-0.562921	-0.608457	-0.800471	-0.795504	0.320303	-1.36139	1	0	3800000000	3740000000	22.7352	7200000000	23.3862	0	0	0	0	0	0	0	0	0	0	0	0	0	0
Mauritania, Islamic Rep. of	2020	25	0.274	22000000	35000000	11.2328	1553.31	3.99084	55.327	4600000	-1.29463	16.9065	17.3709	3.11396	7.34814	13.4003	2.09249	4.01326	15.3416	-0.815433	-0.894478	-0.839178	-0.70095	-0.603924	-0.827085	-1.05684	0.33462	-1.35397	1	0	3900000000	3920000000	22.783	7300000000	23.3986	0	0	0	0	0	0	0	0	0	0	0	0	0	0
Mauritania, Islamic Rep. of	2021	25	0.245	18000000	27000000	11.6048	1520.31	-11.4978	56.133	4700000	-1.4065	16.7059	17.1114	3.14641	7.32667	13.4799	-3.13719	4.02772	15.3705	-0.842485	-1.07721	-0.776139	-0.555514	-0.68714	-0.772235	-1.14031	0.30761	-1.36176	1	0	4500000000	4470000000	22.9139	6900000000	23.349	0	0	0	0	0	0	0	0	0	0	0	0	0	0
Mauritania, Islamic Rep. of	2022	25		6500000		14.6644	1576.76	12.5441	56.923	4900000		15.6873		3.37973	7.36312	13.3417	3.22398	4.0417	15.3998	-0.790684	-1.06222	-0.725076	-0.516949	-0.646437	-0.730508	-0.981432	0.292041	-1.48842	1	0	4400000000	4380000000	22.8934	230000000	19.9636	0	0	0	0	0	0	0	0	0	0	0	0	0	0
Mauritania, Islamic Rep. of	2023	25				7.96447	1630.27	5.82069	57.699	5000000				2.77205	7.3965	13.2013	2.46186	4.05524	15.4294	-0.822653	-0.997108	-0.763599	-0.503424	-0.639136	-0.656128	-0.9275		-1.55075	1	0	3700000000					0	0	0	0	0	0	0	0	0	0	0	0	0	0
Mauritius	2003	26	0.186	2500000	7100000	1.06246	6170.65	3.41435	42.335	1200000	-1.68201	14.7318	15.7756	0.924857	8.72756	16.4881	1.94192	3.74561	14.0089	0.192946	0.431313	0.741626	1.00941	0.924558	0.851995	4.78082	0.171211	-1.67214	1	1	5100000000	5070000000	23.0392	320000000	20.2742	1	0	0	0	0	0	0	0	0	0	0	0	0	0
Mauritius	2004	26	0.182	4600000	12000000	0.208398	6397.59	0.78453	42.223	1200000	-1.70375	15.3416	16.3004	0.206918	8.76368	16.6039	0.720543	3.74296	14.0152	0.152765	0.39161	0.693027	0.974533	0.899706	0.840149	4.64362	0.16866	-1.69291	1	1	5500000000	5520000000	23.1245	380000000	20.4579	0	1	0	0	0	0	0	0	0	0	0	0	0	0
Mauritius	2005	26	0.181	6200000	14000000	0.635284	6472.87	-3.50741	42.112	1200000	-1.70926	15.6401	16.4546	0.598845	8.77538	16.6409	-1.96775	3.74033	14.0211	0.219138	0.412572	0.61725	1.02775	0.941243	0.832839	4.70212	0.17993	-1.69988	1	1	3000000000	2970000000	22.5039	610000000	20.9185	0	0	1	0	0	0	0	0	0	0	0	0	0	0
Mauritius	2006	26	0.191	7900000	16000000	1.51886	6756.23	54.9189	42	1200000	-1.65548	15.8824	16.5881	1.20518	8.81822	16.7743	4.69909	3.73767	14.0258	0.273244	0.46689	0.702901	0.78089	0.83036	0.909174	4.69248	0.192467	-1.65107	1	1	160000000	147000000	19.5017	1200000000	21.5908	0	0	0	1	0	0	0	0	0	0	0	0	0	0
Mauritius	2007	26	0.187	6300000	17000000	4.18107	7110.69	5.32917	41.889	1200000	-1.67665	15.6561	16.6487	2.13772	8.86936	16.9296	2.37503	3.73502	14.0303	0.350999	0.467717	0.750296	0.879288	0.851229	0.88621	4.83021	0.188316	-1.672	1	1	190000000	182000000	19.7151	1800000000	22.0303	0	0	0	0	1	0	0	0	0	0	0	0	0	0
Mauritius	2008	26	0.186	7500000	21000000	3.78089	7466.69	5.27114	41.777	1200000	-1.68201	15.8304	16.86	2.04015	8.91821	17.0743	2.36427	3.73235	14.0339	0.440311	0.74228	0.82509	0.890551	0.938419	0.863872	5.22366	0.186013	-1.67292	1	1	320000000	313000000	20.2543	2400000000	22.3016	0	0	0	0	0	1	0	0	0	0	0	0	0	0
Mauritius	2009	26	0.19	11000000	23000000	2.81176	7693.76	2.95409	41.666	1200000	-1.66073	16.2134	16.951	1.75717	8.94817	17.1614	1.80383	3.72969	14.0366	0.465923	0.756105	0.799902	0.707767	0.897427	0.822893	5.09634	0.181335	-1.65099	1	1	720000000	713000000	21.078	2700000000	22.4159	0	0	0	0	0	0	1	0	0	0	0	0	0	0
Mauritius	2010	26	0.186	13000000	25000000	4.29784	8011.46	2.74117	41.555	1300000	-1.68201	16.3805	17.0344	2.16453	8.98863	17.2773	1.73326	3.72702	14.039	0.48235	0.801979	0.905524	0.640259	0.887274	0.789677	5.16537	0.187673	-1.67427	1	1	980000000	971000000	21.387	3200000000	22.5938	0	0	0	0	0	0	0	1	0	0	0	0	0	0
Mauritius	2011	26	0.181	16000000	33000000	3.76207	8324.78	-0.179666	41.444	1300000	-1.70926	16.5881	17.312	2.03533	9.02699	17.3853	-0.178713	3.72434	14.0406	0.463921	0.76755	0.882514	0.946499	0.935305	0.795732	5.28661	0.184835	-1.70216	1	1	1300000000	1330000000	21.6984	4000000000	22.796	0	0	0	0	0	0	0	0	1	0	0	0	0	0
Mauritius	2012	26	0.182	34000000	56000000	5.04785	8591.97	0.688674	41.332	1300000	-1.70375	17.3419	17.8409	2.32178	9.05858	17.473	0.643364	3.72164	14.0434	0.252168	0.931618	1.04001	0.971312	1.02396	0.880853	5.51301	0.180763	-1.69689	1	1	1500000000	1500000000	21.8237	4000000000	22.8054	0	0	0	0	0	0	0	0	0	1	0	0	0	0
Mauritius	2013	26	0.184	30000000	49000000	2.38648	8859.21	1.17421	41.222	1300000	-1.69282	17.2167	17.7073	1.60423	9.08921	17.5571	0.999359	3.71897	14.0458	0.25194	0.892885	0.916567	0.944802	0.966415	0.928623	5.36087	0.179413	-1.68337	1	1	2000000000	1920000000	22.0693	5300000000	23.0916	0	0	0	0	0	0	0	0	0	0	1	0	0	0
Mauritius	2014	26	0.185	23000000	44000000	3.48445	9181.62	-0.124962	41.111	1300000	-1.6874	16.951	17.5997	1.96144	9.12496	17.654	-0.124639	3.71628	14.0476	0.31774	1.19695	1.15004	0.667966	0.948849	0.939608	5.68724	0.178715	-1.67877	1	1	2400000000	2400000000	22.291	5800000000	23.1771	0	0	0	0	0	0	0	0	0	0	0	1	0	0
Mauritius	2015	26	0.178	19000000	37000000	1.8027	9507.87	-0.434113	41	1300000	-1.72597	16.76	17.4264	1.35175	9.15987	17.7475	-0.421519	3.71357	14.0489	0.223563	1.13669	1.12658	0.988632	0.843553	0.826196	5.5536	0.172504	-1.71261	1	1	2400000000	2370000000	22.2778	6500000000	23.2818	0	0	0	0	0	0	0	0	0	0	0	0	1	0
Mauritius	2016	26	0.177	26000000	46000000	3.00746	9868.33	0.937507	40.91	1300000	-1.73161	17.0736	17.6441	1.8208	9.19709	17.846	0.836487	3.71137	14.0496	0.106664	1.09485	1.01903	0.999218	0.688062	0.817911	5.23742	0.171438	-1.72051	1	1	3200000000	3220000000	22.587	6400000000	23.2722	0	0	0	0	0	0	0	0	0	0	0	0	0	1
Mauritius	2017	26	0.169	25000000	47000000	3.50017	10247.7	3.39719	40.841	1300000	-1.77786	17.0344	17.6657	1.96577	9.23481	17.9446	1.93709	3.70969	14.0505	0.156348	1.0501	0.959638	0.962366	0.670067	0.788255	5.14545	0.172174	-1.77151	1	1	3700000000	3650000000	22.7116	6100000000	23.2199	0	0	0	0	0	0	0	0	0	0	0	0	0	0
Mauritius	2018	26	0.157	49000000	77000000	3.12514	10652.5	3.14853	40.793	1300000	-1.85151	17.7073	18.1593	1.85729	9.27355	18.0448	1.8644	3.70851	14.051	0.186286	1.04395	0.894886	0.859585	0.710271	0.737608	5.06984	0.162733	-1.72917	1	1	4200000000	4150000000	22.8386	6900000000	23.3463	0	0	0	0	0	0	0	0	0	0	0	0	0	0
Mauritius	2019	26	0.153	32000000	56000000	3.07611	10956.9	2.77689	40.766	1300000	-1.87732	17.2813	17.8409	1.84224	9.30173	18.117	1.74543	3.70785	14.0514	0.210404	1.01627	0.862357	0.802008	0.693044	0.755455	5.01171	0.16037	-1.74625	1	1	4100000000	4050000000	22.8159	7200000000	23.3862	0	0	0	0	0	0	0	0	0	0	0	0	0	0
Mauritius	2020	26	0.152	26000000	48000000	1.96937	9362.87	-19.6769	40.76	1300000	-1.88388	17.0736	17.6867	1.42985	9.14451	17.7065	-3.67323	3.7077	14.0514	0.441047	1.18113	0.853227	0.873046	0.886864	0.705349	5.45001	0.158109	-1.74857	1	1	3800000000	3730000000	22.7336	7300000000	23.3986	0	0	0	0	0	0	0	0	0	0	0	0	0	0
Mauritius	2021	26	0.155	27000000	57000000	2.20465	9679.12	10.8781	40.775	1300000	-1.86433	17.1113	17.8586	1.53158	9.17773	17.7949	3.08201	3.70807	14.0516	0.442368	1.15922	0.813868	0.832596	0.842696	0.670714	5.3321	0.15938	-1.69289	1	1	3900000000	3920000000	22.7818	6900000000	23.349	0	0	0	0	0	0	0	0	0	0	0	0	0	0
Mauritius	2022	26		30000000	63000000	4.49166	10552.3	6.76291	40.81	1300000		17.2167	17.9586	2.20754	9.2641	18.0205	2.61002	3.70893	14.0486	0.420372	1.16611	0.766173	0.830024	0.796292	0.613581	5.2166	0.14555	-1.70004	1	1	4500000000	4460000000	22.9112	230000000	19.9636	0	0	0	0	0	0	0	0	0	0	0	0	0	0
Mauritius	2023	26		45000000		5.38835	11093.8	3.74522	40.867	1300000		17.6222		2.38589	9.31414	18.1486	2.03099	3.71032	14.0475	0.453197	1.06448	0.710138	0.775419	0.805269	0.615707	5.10207		-1.69153	1	1	4400000000	4340000000	22.8846			0	0	0	0	0	0	0	0	0	0	0	0	0	0
Morocco	2003	27	0.28	9700000	22000000	3.98562	2229.58	3.86803	54.317	30000000	-1.27297	16.0876	16.9065	2.09122	7.70957	9.82907	2.0622	3.99484	17.2023	-0.31997	-0.284974	-0.215569	-0.407007	-0.112911	-0.752867	0.789127	0.227766	-1.27176	1	1	3700000000	3690000000	22.7213	320000000	20.2742	1	0	0	0	0	0	0	0	0	0	0	0	0	0
Morocco	2004	27	0.284	12000000	31000000	1.35119	2301.08	3.624	54.644	30000000	-1.25878	16.3004	17.2495	1.10928	7.74114	8.34107	1.99924	4.00084	17.2151	-0.243783	-0.244661	-0.224267	-0.312669	-0.049032	-0.508275	1.0989	0.250646	-1.25798	1	1	5100000000	5060000000	23.0373	380000000	20.4579	0	1	0	0	0	0	0	0	0	0	0	0	0	0
Morocco	2005	27	0.277	18000000	44000000	2.42635	2342.15	4.75898	55.174	30000000	-1.28374	16.7059	17.5997	1.61953	7.75883	6.32903	2.26404	4.01049	17.2286	-0.425059	-0.437574	-0.403398	-0.556681	-0.269637	-0.687105	0.304097	0.256096	-1.28438	1	1	5500000000	5500000000	23.1221	610000000	20.9185	0	0	1	0	0	0	0	0	0	0	0	0	0	0
Morocco	2006	27	0.281	50000000	76000000	3.24284	2489.99	4.4065	55.746	31000000	-1.2694	17.7275	18.1462	1.89256	7.82003	9.64316	2.18886	4.02081	17.2421	-0.476106	-0.212712	-0.269641	-0.461343	-0.318183	-0.712467	0.534311	0.245875	-1.26986	1	1	3000000000	2920000000	22.489	1200000000	21.5908	0	0	0	1	0	0	0	0	0	0	0	0	0	0
Morocco	2007	27	0.3	78000000	120000000	3.24999	2540.62	6.44602	56.317	31000000	-1.20397	18.1722	18.603	1.89467	7.84016	10.3271	2.56257	4.031	17.2555	-0.386844	-0.215946	-0.342614	-0.501324	-0.329651	-0.707482	0.515801	0.250466	-1.20511	1	1	160000000	77300000	18.8561	1800000000	22.0303	0	0	0	0	1	0	0	0	0	0	0	0	0	0
Morocco	2008	27	0.285	77000000	130000000	2.42214	2648.59	5.8997	56.886	32000000	-1.25527	18.1593	18.683	1.61792	7.88178	11.2892	2.47516	4.04105	17.2689	-0.433666	-0.159162	-0.356556	-0.571273	-0.385673	-0.758324	0.412988	0.247699	-1.25465	1	1	190000000	112000000	19.2248	2400000000	22.3016	0	0	0	0	0	1	0	0	0	0	0	0	0	0
Morocco	2009	27	0.289	120000000	180000000	1.94783	2710.67	-6.57674	57.452	32000000	-1.24133	18.603	19.0085	1.42006	7.90495	11.6861	-2.58242	4.05095	17.2822	-0.367966	-0.090558	-0.283303	-0.3983	-0.262815	-0.745715	0.747929	0.234633	-1.24022	1	1	320000000	200000000	19.8087	2700000000	22.4159	0	0	0	0	0	0	1	0	0	0	0	0	0	0
Morocco	2010	27	0.279	110000000	180000000	1.22998	2767.04	10.2404	58.018	32000000	-1.27654	18.516	19.0085	1.03503	7.92553	11.989	3.02186	4.06075	17.2957	-0.231424	-0.119565	-0.230588	-0.383013	-0.213534	-0.698601	0.932267	0.240934	-1.27705	1	1	720000000	614000000	20.9284	3200000000	22.5938	0	0	0	0	0	0	0	1	0	0	0	0	0	0
Morocco	2011	27	0.268	64000000	140000000	2.29047	2879.54	6.30158	58.581	33000000	-1.31677	17.9744	18.7571	1.56647	7.96538	12.4833	2.54018	4.07041	17.3094	-0.452251	-0.176636	-0.266207	-0.392257	-0.275484	-0.709957	0.647536	0.230436	-1.31685	1	1	980000000	920000000	21.3331	4000000000	22.796	0	0	0	0	0	0	0	0	1	0	0	0	0	0
Morocco	2012	27	0.273	83000000	180000000	2.65759	2927.45	0.764291	59.142	33000000	-1.29828	18.2344	19.0085	1.70422	7.98189	12.6616	0.704541	4.07994	17.3227	-0.49313	-0.110854	-0.141056	-0.470459	-0.292329	-0.605667	0.77483	0.232207	-1.29733	1	1	1300000000	1260000000	21.6466	4000000000	22.8054	0	0	0	0	0	0	0	0	0	1	0	0	0	0
Morocco	2013	27	0.265	85000000	180000000	2.90386	3008.19	0.592679	59.7	34000000	-1.32802	18.2582	19.0085	1.7876	8.00909	12.9303	0.562537	4.08933	17.3356	-0.423477	-0.091056	-0.085362	-0.493018	-0.344686	-0.698654	0.776626	0.22078	-1.32976	1	1	1500000000	1450000000	21.7892	5300000000	23.0916	0	0	0	0	0	0	0	0	0	0	1	0	0	0
Morocco	2014	27	0.263	91000000	210000000	2.95925	3051.46	3.47955	60.256	34000000	-1.3356	18.3264	19.1626	1.80548	8.02338	13.0607	1.96009	4.0986	17.3479	-0.305472	-0.027916	-0.13638	-0.446266	-0.130961	-0.688601	1.06423	0.217187	-1.3339	1	1	2000000000	1860000000	22.037	5800000000	23.1771	0	0	0	0	0	0	0	0	0	0	0	1	0	0
Morocco	2015	27	0.265	91000000	200000000	2.94611	3146.25	1.75352	60.809	35000000	-1.32802	18.3264	19.1138	1.80127	8.05397	13.3196	1.32764	4.10774	17.3596	-0.286833	-0.098493	-0.148066	-0.344395	-0.181371	-0.630444	1.05273	0.21295	-1.32858	1	1	2400000000	2330000000	22.2622	6500000000	23.2818	0	0	0	0	0	0	0	0	0	0	0	0	1	0
Morocco	2016	27	0.262	300000000	440000000	1.93001	3124.43	1.89507	61.36	35000000	-1.33941	19.5193	19.9023	1.41189	8.04701	13.2629	1.3957	4.11676	17.3715	-0.190851	-0.155641	-0.193648	-0.317618	-0.272754	-0.624226	0.985351	0.21171	-1.34032	1	1	2400000000	2090000000	22.1514	6400000000	23.2722	0	0	0	0	0	0	0	0	0	0	0	0	0	1
Morocco	2017	27	0.261	190000000	340000000	2.26092	3242.64	3.38577	61.908	35000000	-1.34324	19.0625	19.6445	1.55458	8.08414	13.5526	1.93386	4.12565	17.3835	-0.199466	-0.158764	-0.3052	-0.378089	-0.278358	-0.670836	0.835704	0.210639	-1.3419	1	1	3200000000	3060000000	22.5348	6100000000	23.2199	0	0	0	0	0	0	0	0	0	0	0	0	0	0
Morocco	2018	27	0.258	300000000	460000000	2.78338	3304.71	3.14714	62.453	36000000	-1.3548	19.5193	19.9467	1.74762	8.1031	13.6894	1.86398	4.13441	17.3946	-0.289455	-0.259155	-0.349404	-0.348493	-0.248645	-0.675591	0.695041	0.208394	-1.35611	1	1	3700000000	3380000000	22.6333	6900000000	23.3463	0	0	0	0	0	0	0	0	0	0	0	0	0	0
Morocco	2019	27	0.261	200000000	370000000	1.3348	3364.74	4.06739	62.994	36000000	-1.34324	19.1138	19.729	1.09949	8.12111	13.8133	2.11093	4.14304	17.4049	-0.333868	-0.154595	-0.251564	-0.345805	-0.233377	-0.624475	0.860907	0.223453	-1.34502	1	1	4200000000	4000000000	22.8015	7200000000	23.3862	0	0	0	0	0	0	0	0	0	0	0	0	0	0
Morocco	2020	27	0.266	280000000	480000000	1.16907	3090.89	-5.23164	63.532	37000000	-1.32426	19.4503	19.9893	0.996023	8.03622	13.1725	-2.35688	4.15154	17.4151	-0.40995	-0.047915	-0.186066	-0.359523	-0.186951	-0.592913	0.988026	0.226132	-1.32295	1	1	4100000000	3800000000	22.7527	7300000000	23.3986	0	0	0	0	0	0	0	0	0	0	0	0	0	0
Morocco	2021	27	0.261	300000000	540000000	1.59422	3309.13	7.7812	64.065	37000000	-1.34324	19.5193	20.1071	1.24592	8.10444	13.6988	2.74896	4.1599	17.4252	-0.418994	-0.133878	-0.170099	-0.402563	-0.243681	-0.590032	0.864392	0.227952	-1.34227	1	1	3800000000	3460000000	22.6574	6900000000	23.349	0	0	0	0	0	0	0	0	0	0	0	0	0	0
Morocco	2022	27	0.26	220000000		1.75206	3325.56	-2.70918	64.596	37000000	-1.34707	19.2091		1.32692	8.10939	13.7333	-1.72223	4.16815	17.4353	-0.387478	-0.08689	-0.081856	-0.362119	-0.206645	-0.545548	1.06137	0.223021	-1.34496	1	1	3900000000	3720000000	22.7312	230000000	19.9636	0	0	0	0	0	0	0	0	0	0	0	0	0	0
Morocco	2023	27	0.253	300000000		0.7589	3403.32	1.33743	65.121	38000000	-1.37437	19.5193		0.700252	8.13251	13.8891	1.10107	4.17625	17.4455	-0.536349	-0.064208	-0.035915	-0.367761	-0.127506	-0.48926	1.10053		-1.37338	1	1	4500000000	4190000000	22.8488			0	0	0	0	0	0	0	0	0	0	0	0	0	0
Mozambique, Rep. of	2003	28	0.048	1900000	3700000	5.11426	356.521	14.7135	29.637	19000000	-3.03655	14.4574	15.1238	2.3346	5.87639	15.2111	3.38307	3.38902	16.7804	-0.642179	-0.618507	-0.538822	0.246099	-0.70158	-0.031172	0.305297	0.089752	-2.22597	0	1	4400000000	4380000000	22.8945	320000000	20.2742	1	0	0	0	0	0	0	0	0	0	0	0	0	0
Mozambique, Rep. of	2004	28	0.046	1400000	2400000	5.99091	377.065	16.9234	29.818	20000000	-3.07911	14.152	14.691	2.49028	5.93242	15.1905	3.52272	3.39511	16.8032	-0.613359	-0.493495	-0.591963	0.003256	-0.680054	-0.033941	0.290027	0.090653	-2.2596	0	1	3700000000	3700000000	22.7235	380000000	20.4579	0	1	0	0	0	0	0	0	0	0	0	0	0	0
Mozambique, Rep. of	2005	28	0.04	2100000	5100000	1.38032	391.7	3.5114	29.999	20000000	-3.21888	14.5575	15.4448	1.12649	5.9705	15.1758	1.96885	3.40116	16.8264	-0.534635	-0.741414	-0.543786	0.125596	-0.633744	0.008335	0.302219	0.085666	-2.3616	0	1	5100000000	5070000000	23.0393	610000000	20.9185	0	0	1	0	0	0	0	0	0	0	0	0	0	0
Mozambique, Rep. of	2006	28	0.04	1700000	6100000	2.64086	420.526	7.36172	30.182	21000000	-3.21888	14.3461	15.6238	1.69831	6.04151	15.1463	2.69402	3.40725	16.8498	-0.618246	-0.626964	-0.673949	0.520101	-0.619978	-0.086383	0.369829	0.091429	-2.36144	0	1	5500000000	5520000000	23.125	1200000000	21.5908	0	0	0	1	0	0	0	0	0	0	0	0	0	0
Mozambique, Rep. of	2007	28	0.041	2500000	7300000	3.85415	442.05	7.04063	30.364	21000000	-3.19418	14.7318	15.8034	2.05872	6.09142	15.1241	2.64985	3.41326	16.8736	-0.512877	-0.636888	-0.548252	0.357616	-0.609173	-0.081787	0.46775	0.105216	-2.36514	0	1	3000000000	2970000000	22.5051	1800000000	22.0303	0	0	0	0	1	0	0	0	0	0	0	0	0	0
Mozambique, Rep. of	2008	28	0.043	2500000	7800000	4.96426	460.947	5.25223	30.832	22000000	-3.14655	14.7318	15.8696	2.3054	6.13328	15.1044	2.36074	3.42855	16.8983	-0.487183	-0.512791	-0.557204	0.383096	-0.616658	-0.072742	0.586829	0.106062	-2.31638	0	1	160000000	153000000	19.5377	2400000000	22.3016	0	0	0	0	0	1	0	0	0	0	0	0	0	0
Mozambique, Rep. of	2009	28	0.045	7400000	14000000	7.58405	475.788	6.41772	31.328	22000000	-3.10109	15.817	16.4546	2.72351	6.16497	15.0887	2.55823	3.44451	16.9242	-0.428717	-0.437219	-0.60031	0.62538	-0.600408	-0.114247	0.752365	0.120445	-2.25404	0	1	190000000	181000000	19.709	2700000000	22.4159	0	0	0	0	0	0	1	0	0	0	0	0	0	0
Mozambique, Rep. of	2010	28	0.048	4700000	9200000	11.0276	494.163	5.40237	31.83	23000000	-3.03655	15.3631	16.0347	3.09559	6.20287	15.0692	2.38844	3.46041	16.951	-0.436986	-0.453413	-0.616408	0.394422	-0.487647	-0.120655	0.702872	0.131467	-2.19771	0	1	320000000	316000000	20.2633	3200000000	22.5938	0	0	0	0	0	0	0	1	0	0	0	0	0	0
Mozambique, Rep. of	2011	28	0.05	11000000	17000000	25.0624	514.87	7.27342	32.336	24000000	-2.99573	16.2134	16.6487	3.91491	6.24391	15.0469	2.68207	3.47618	16.9788	-0.496196	-0.473082	-0.650064	0.332048	-0.579846	-0.199521	0.476075	0.155958	-2.28255	0	1	720000000	713000000	21.078	4000000000	22.796	0	0	0	0	0	0	0	0	1	0	0	0	0	0
Mozambique, Rep. of	2012	28	0.046	19000000	28000000	33.7671	540.294	8.68241	32.846	24000000	-3.07911	16.76	17.1477	4.21285	6.29211	15.0193	2.85775	3.49183	17.0075	-0.569022	-0.465775	-0.653231	0.390494	-0.598753	-0.197661	0.440944	0.142836	-2.54748	0	1	980000000	965000000	21.3808	4000000000	22.8054	0	0	0	0	0	0	0	0	0	1	0	0	0	0
Mozambique, Rep. of	2013	28	0.051	28000000	41000000	38.9429	559.394	5.70253	33.36	25000000	-2.97593	17.1477	17.5291	4.35541	6.32685	14.9982	2.44166	3.50736	17.0364	-0.602839	-0.417519	-0.635946	-0.226966	-0.820203	-0.256402	-0.015298	0.156593	-2.51585	0	0	1300000000	1310000000	21.6893	5300000000	23.0916	0	0	0	0	0	0	0	0	0	0	1	0	0	0
Mozambique, Rep. of	2014	28	0.104	23000000	39000000	27.8047	585.267	9.771	33.878	26000000	-2.26336	16.951	17.4791	4.01868	6.37207	14.9694	2.97517	3.52277	17.0654	-0.669842	-0.435869	-0.744967	-0.336003	-0.809285	-0.246791	-0.192678	0.330917	-1.79996	0	0	1500000000	1510000000	21.831	5800000000	23.1771	0	0	0	0	0	0	0	0	0	0	0	1	0	0
Mozambique, Rep. of	2015	28	0.081	27000000	52000000	23.8655	610.564	13.9708	34.4	27000000	-2.51331	17.1113	17.7667	3.86602	6.41438	14.9408	3.3314	3.53806	17.0944	-0.779485	-0.561899	-0.828704	-0.516436	-0.869379	-0.27083	-0.571902	0.256948	-2.06087	0	0	2000000000	1920000000	22.0708	6500000000	23.2818	0	0	0	0	0	0	0	0	0	0	0	0	1	0
Mozambique, Rep. of	2016	28	0.101	15000000	33000000	25.9188	620.78	9.10859	34.926	27000000	-2.29263	16.5236	17.312	3.94849	6.43098	14.9291	2.90536	3.55323	17.1238	-0.902742	-0.749054	-0.946212	-1.09681	-1.07516	-0.417111	-1.3963	0.314286	-1.92194	0	0	2400000000	2410000000	22.2943	6400000000	23.2722	0	0	0	0	0	0	0	0	0	0	0	0	0	1
Mozambique, Rep. of	2017	28	0.081	15000000	28000000	17.4831	618.398	5.16891	35.455	28000000	-2.51331	16.5236	17.1477	3.5552	6.42713	14.9318	2.34504	3.56826	17.1536	-0.857399	-0.770824	-0.956966	-0.918099	-1.00709	-0.420956	-1.25851	0.244755	-2.19177	0	0	2400000000	2370000000	22.2795	6100000000	23.2199	0	0	0	0	0	0	0	0	0	0	0	0	0	0
Mozambique, Rep. of	2018	28	0.1	34000000	55000000	11.1741	621.154	4.78432	35.988	29000000	-2.30258	17.3419	17.8228	3.10875	6.43158	14.9286	2.26924	3.58318	17.1835	-0.809046	-0.796631	-0.96087	-0.83323	-1.06762	-0.484721	-1.29333	0.240197	-1.9064	0	0	3200000000	3220000000	22.5845	6900000000	23.3463	0	0	0	0	0	0	0	0	0	0	0	0	0	0
Mozambique, Rep. of	2019	28	0.096	33000000	52000000	21.7842	617.139	-0.261913	36.528	30000000	-2.34341	17.312	17.7667	3.77486	6.4251	14.9333	-0.259008	3.59808	17.2129	-0.872101	-0.780856	-0.909161	-0.76572	-1.07297	-0.544879	-1.29473	0.237808	-1.93788	0	0	3700000000	3640000000	22.7094	7200000000	23.3862	0	0	0	0	0	0	0	0	0	0	0	0	0	0
Mozambique, Rep. of	2020	28	0.091	46000000	70000000	22.3944	591.804	-6.2733	37.074	31000000	-2.3969	17.6441	18.064	3.80246	6.38318	14.962	-2.53574	3.61292	17.2425	-0.787528	-0.772883	-0.810174	-1.28312	-1.07671	-0.595091	-1.4189	0.21612	-1.9643	0	0	4200000000	4150000000	22.8393	7300000000	23.3986	0	0	0	0	0	0	0	0	0	0	0	0	0	0
Mozambique, Rep. of	2021	28	0.109	45000000	71000000	32.7522	588.216	1.69364	37.628	32000000	-2.21641	17.6222	18.0782	4.18235	6.37709	14.9661	1.29759	3.62775	17.2721	-0.832316	-0.796027	-0.802774	-1.25704	-1.05518	-0.608652	-1.44203	0.260607	-1.897	0	0	4100000000	4040000000	22.8127	6900000000	23.349	0	0	0	0	0	0	0	0	0	0	0	0	0	0
Mozambique, Rep. of	2022	28		60000000	95000000	16.0043	596.059	4.61178	38.187	33000000		17.9098	18.3694	3.46698	6.39034	14.9572	2.23331	3.64249	17.3015	-0.835754	-0.726218	-0.737049	-1.26561	-1.02469	-0.586265	-1.30812	0.26582	-1.90571	0	0	3800000000	3700000000	22.7244	230000000	19.9636	0	0	0	0	0	0	0	0	0	0	0	0	0	0
Mozambique, Rep. of	2023	28		110000000		12.8065	610.175	13.7647	38.753	34000000		18.516		3.24462	6.41375	14.9412	3.31657	3.65721	17.3311	-0.828438	-0.708528	-0.716629	-1.26869	-1.02632	-0.593393	-1.28065		-1.96187	0	0	3900000000	3830000000	22.7603			0	0	0	0	0	0	0	0	0	0	0	0	0	0
Namibia	2003	29	0.141	727648	1000000	1.32166	3232.31	4.74089	34.709	1900000	-1.95899	13.4976	13.8155	1.09159	8.08095	13.5289	2.26031	3.547	14.4665	0.189309	0.224924	0.25079	0.478074	0.288176	0.186524	3.13674	0.171299	-1.70628	1	1	4500000000	4490000000	22.9178	320000000	20.2742	1	0	0	0	0	0	0	0	0	0	0	0	0	0
Namibia	2004	29	0.145	831385	1100000	3.38257	3582.9	17.0478	35.666	1900000	-1.93102	13.6308	13.9108	1.93295	8.18393	14.2084	3.53003	3.5742	14.4793	0.115224	0.2304	0.134863	0.664763	-0.022537	0.274595	2.89375	0.164199	-1.69602	1	1	4400000000	4390000000	22.8947	380000000	20.4579	0	1	0	0	0	0	0	0	0	0	0	0	0	0
Namibia	2005	29	0.155	937905	2000000	5.37846	3627.75	0.325708	36.632	2000000	-1.86433	13.7514	14.5087	2.38408	8.19637	14.2808	0.320208	3.60092	14.4918	0.150282	0.142397	0.072723	0.625976	-0.066114	0.331787	2.78425	0.180282	-1.65282	1	1	3700000000	3700000000	22.7237	610000000	20.9185	0	0	1	0	0	0	0	0	0	0	0	0	0	0
Namibia	2006	29	0.154	785503	2000000	7.62578	3835	14.9449	37.61	2000000	-1.8708	13.5741	14.5087	2.72895	8.25193	14.5849	3.39864	3.62727	14.5046	0.196952	0.173593	0.160233	0.78225	0.196436	0.481321	3.26686	0.167412	-1.65617	1	1	5100000000	5070000000	23.0395	1200000000	21.5908	0	0	0	1	0	0	0	0	0	0	0	0	0	0
Namibia	2007	29	0.139	2100000	4400000	7.57034	3987.62	5.21347	38.598	2000000	-1.97328	14.5575	15.2971	2.72172	8.29095	14.7826	2.35347	3.6532	14.5179	0.311637	0.046088	0.195068	1.01876	0.160778	0.449755	3.33353	0.146636	-1.77982	1	1	5500000000	5520000000	23.1249	1800000000	22.0303	0	0	0	0	1	0	0	0	0	0	0	0	0	0
Namibia	2008	29	0.162	3800000	14000000	8.71835	4036.38	3.76311	39.597	2000000	-1.82016	15.1505	16.4546	2.86185	8.3031	14.8418	2.0356	3.67875	14.5319	0.64115	0.376434	0.336545	1.20101	0.437859	0.450896	4.22679	0.175211	-1.64525	1	1	3000000000	2970000000	22.5047	2400000000	22.3016	0	0	0	0	0	1	0	0	0	0	0	0	0	0
Namibia	2009	29	0.148	22000000	33000000	9.27474	3989.21	-14.8738	40.601	2100000	-1.91054	16.9065	17.312	2.92334	8.29135	14.7845	-3.39387	3.70379	14.5466	0.269764	0.241088	0.209333	0.929571	0.252104	0.375795	3.45666	0.16259	-1.75233	1	1	160000000	133000000	19.4011	2700000000	22.4159	0	0	0	0	0	0	1	0	0	0	0	0	0	0
Namibia	2010	29	0.15	8500000	29000000	2.51525	4165.13	11.9134	41.616	2100000	-1.89712	15.9556	17.1828	1.65288	8.3345	14.9903	3.17256	3.72849	14.5621	0.31552	0.213285	0.155255	0.84694	0.214178	0.349807	3.34516	0.16005	-1.76383	1	1	190000000	180000000	19.7029	3200000000	22.5938	0	0	0	0	0	0	0	1	0	0	0	0	0	0
Namibia	2011	29	0.144	9500000	35000000	6.41681	4302.72	2.37155	42.637	2100000	-1.93794	16.0668	17.3709	2.55809	8.367	15.1377	1.59844	3.75272	14.5793	0.277477	0.092314	0.134519	0.911658	0.163114	0.340737	3.19241	0.15195	-1.79751	1	1	320000000	311000000	20.2479	4000000000	22.796	0	0	0	0	0	0	0	0	1	0	0	0	0	0
Namibia	2012	29	0.161	4300000	31000000	7.98613	4420.97	6.51753	43.693	2200000	-1.82635	15.2741	17.2495	2.77475	8.39411	15.2562	2.57348	3.77719	14.6015	0.321496	0.155979	0.239516	0.978104	0.304072	0.378439	3.51267	0.166413	-1.68645	1	1	720000000	720000000	21.0873	4000000000	22.8054	0	0	0	0	0	0	0	0	0	1	0	0	0	0
Namibia	2013	29	0.175	8100000	32000000	6.45233	4549.27	5.24499	44.756	2300000	-1.74297	15.9074	17.2812	2.56354	8.42272	15.3773	2.35939	3.80122	14.6276	0.303885	0.164272	0.271475	0.95881	0.319086	0.400195	3.54613	0.176705	-1.62513	1	1	980000000	976000000	21.3921	5300000000	23.0916	0	0	0	0	0	0	0	0	0	0	1	0	0	0
Namibia	2014	29	0.171	23000000	55000000	3.58317	4701.96	5.31527	45.826	2300000	-1.76609	16.951	17.8228	1.98832	8.45573	15.5125	2.37246	3.82485	14.6537	0.261381	0.076617	0.223119	0.608741	0.206509	0.55222	3.25345	0.173516	-1.63436	1	1	1300000000	1320000000	21.6931	5800000000	23.1771	0	0	0	0	0	0	0	0	0	0	0	1	0	0
Namibia	2015	29	0.172	46000000	78000000	7.40068	4774.11	1.32639	46.9	2400000	-1.76026	17.6441	18.1722	2.69925	8.47096	15.5733	1.09444	3.84802	14.6802	0.270016	0.044158	0.295513	0.72526	0.237587	0.578277	3.37942	0.17496	-1.63806	1	1	1500000000	1490000000	21.8157	6500000000	23.2818	0	0	0	0	0	0	0	0	0	0	0	0	1	0
Namibia	2016	29	0.173	18000000	34000000	3.3457	4648.63	-6.16316	47.961	2400000	-1.75446	16.7059	17.3419	1.92245	8.44433	15.4663	-2.51825	3.87039	14.7072	0.280629	-0.007049	0.193663	0.699529	0.456786	0.581769	3.43261	0.176771	-1.64158	1	1	2000000000	1930000000	22.0755	6400000000	23.2722	0	0	0	0	0	0	0	0	0	0	0	0	0	1
Namibia	2017	29	0.174	40000000	70000000	2.17506	4476.73	-0.710603	49.005	2500000	-1.7487	17.5044	18.064	1.51929	8.40665	15.3097	-0.661331	3.89192	14.7345	0.261463	-0.117921	0.224055	0.621906	0.276564	0.549889	3.16138	0.184221	-1.61994	1	1	2400000000	2380000000	22.2839	6100000000	23.2199	0	0	0	0	0	0	0	0	0	0	0	0	0	0
Namibia	2018	29	0.181	57000000	98000000	1.713	4400.48	5.25337	50.032	2600000	-1.70926	17.8586	18.4005	1.30739	8.38947	15.2361	2.36095	3.91266	14.7623	0.306939	-0.000688	0.113765	0.685118	0.329324	0.466055	3.2245	0.187224	-1.5768	1	1	2400000000	2330000000	22.2616	6900000000	23.3463	0	0	0	0	0	0	0	0	0	0	0	0	0	0
Namibia	2019	29	0.187	17000000	39000000	-1.40711	4243.09	-2.11165	51.042	2700000	-1.67665	16.6487	17.4791	-1.14211	8.35305	15.0751	-1.49248	3.93265	14.7903	0.312311	-0.000302	0.100182	0.52889	0.361683	0.509257	3.1983	0.190112	-1.54931	1	1	3200000000	3230000000	22.5898	7200000000	23.3862	0	0	0	0	0	0	0	0	0	0	0	0	0	0
Namibia	2020	29	0.172	20000000	43000000	-1.4189	3787.5	-12.8416	52.033	2700000	-1.76026	16.8112	17.5767	-1.14892	8.23946	14.5192	-3.24735	3.95188	14.8194	0.268674	0.009978	0.052362	0.512432	0.331515	0.55316	3.13419	0.186881	-1.56017	1	1	3700000000	3660000000	22.713	7300000000	23.3986	0	0	0	0	0	0	0	0	0	0	0	0	0	0
Namibia	2021	29	0.176	40000000		6.77515	3809.81	0.546656	53.005	2800000	-1.73727	17.5044		2.61181	8.24533	14.5503	0.522548	3.97039	14.8489	0.220229	-0.021197	0.039101	0.518789	0.334974	0.566206	3.079	0.185317	-1.54869	1	1	4200000000	4160000000	22.8408	6900000000	23.349	0	0	0	0	0	0	0	0	0	0	0	0	0	0
Namibia	2022	29		27000000		8.40167	3905.55	11.3023	53.956	2900000		17.1113		2.8251	8.27015	14.6787	3.1201	3.98817	14.8766	0.21513	-0.015001	0.069283	0.559886	0.414922	0.567222	3.18425	0.186875	-1.48196	1	1	4100000000	4060000000	22.8171	230000000	19.9636	0	0	0	0	0	0	0	0	0	0	0	0	0	0
Namibia	2023	29		28000000		18.4907	3977.98	9.58385	54.886	3000000		17.1477		3.61115	8.28853	14.7706	2.95594	4.00526	14.9017	0.110072	-0.062261	0.030897	0.544777	0.445468	0.583879	3.07173		-1.50885	1	1	3800000000	3730000000	22.733			0	0	0	0	0	0	0	0	0	0	0	0	0	0
Niger	2003	30	0.196	339400	573641	0.545924	406.334	3.55506	16.251	13000000	-1.62964	12.7349	13.2598	0.521906	6.00717	15.1609	1.98074	2.78815	16.3647	-0.91642	-0.730029	-0.651327	0.042195	-0.522455	-0.156031	-0.080182	0.081649	-1.63076	0	0	3900000000	3940000000	22.7885	320000000	20.2742	1	0	0	0	0	0	0	0	0	0	0	0	0	0
Niger	2004	30	0.19	618432	895831	0.64916	393.399	1.07462	16.247	13000000	-1.66073	13.3349	13.7055	0.61052	5.97482	15.1741	0.933164	2.78791	16.4007	-0.88732	-0.68377	-0.765198	-0.505271	-0.649458	-0.190245	-0.472605	0.087551	-1.66082	0	0	4500000000	4490000000	22.9178	380000000	20.4579	0	1	0	0	0	0	0	0	0	0	0	0	0	0
Niger	2005	30	0.176	752862	1100000	1.13507	407.191	-1.47109	16.242	14000000	-1.73727	13.5316	13.9108	0.973732	6.00928	15.16	-1.17862	2.7876	16.437	-0.724551	-0.412262	-0.785669	-0.486011	-0.721391	-0.28356	-0.262318	0.070462	-1.73802	0	0	4400000000	4390000000	22.8947	610000000	20.9185	0	0	1	0	0	0	0	0	0	0	0	0	0	0
Niger	2006	30	0.17	12000000	14000000	0.847498	415.852	4.08977	16.238	14000000	-1.77196	16.3004	16.4546	0.769329	6.03033	15.1511	2.11626	2.78735	16.4736	-0.848923	-0.553186	-0.825251	-0.227475	-0.601572	-0.324553	-0.302909	0.064637	-1.76264	0	0	3700000000	3680000000	22.7207	1200000000	21.5908	0	0	0	1	0	0	0	0	0	0	0	0	0	0
Niger	2007	30	0.167	779858	1500000	1.72859	413.419	-1.7845	16.234	15000000	-1.78976	13.5669	14.221	1.31522	6.02446	15.1536	-1.34289	2.78711	16.5104	-0.761083	-0.557963	-0.800147	-0.459753	-0.613012	-0.368081	-0.364277	0.066213	-1.79119	0	0	5100000000	5070000000	23.0395	1800000000	22.0303	0	0	0	0	1	0	0	0	0	0	0	0	0	0
Niger	2008	30	0.168	5300000	13000000	3.87903	429.196	2.24001	16.229	15000000	-1.78379	15.4832	16.3805	2.06495	6.06191	15.1374	1.54609	2.7868	16.5474	-0.730394	-0.464942	-0.734765	-0.670321	-0.680911	-0.441894	-0.410749	0.067343	-1.78689	0	0	5500000000	5520000000	23.1244	2400000000	22.3016	0	0	0	0	0	1	0	0	0	0	0	0	0	0
Niger	2009	30	0.171	43000000	60000000	8.62089	421.651	15.9274	16.225	16000000	-1.76609	17.5767	17.9098	2.85068	6.04418	15.1452	3.46217	2.78655	16.5846	-0.611199	-0.525119	-0.705006	-1.15004	-0.49186	-0.737894	-0.587961	0.081381	-1.76605	0	0	3000000000	2930000000	22.4914	2700000000	22.4159	0	0	0	0	0	0	1	0	0	0	0	0	0	0
Niger	2010	30	0.168	120000000	170000000	10.1467	441.079	10.3067	16.221	17000000	-1.78379	18.603	18.9513	3.01271	6.08922	15.1251	3.02829	2.78631	16.6218	-0.658249	-0.564631	-0.703781	-1.16074	-0.499165	-0.666964	-0.621008	0.091379	-1.78181	0	0	160000000	35300000	18.072	3200000000	22.5938	0	0	0	0	0	0	0	1	0	0	0	0	0	0
Niger	2011	30	0.19	46000000	110000000	12.1645	434.986	1.2821	16.216	17000000	-1.66073	17.6441	18.516	3.19336	6.07531	15.1314	1.06749	2.786	16.659	-0.652858	-0.567633	-0.652889	-0.878004	-0.407698	-0.246729	-0.14426	0.101328	-1.65845	0	0	190000000	143000000	19.4696	4000000000	22.796	0	0	0	0	0	0	0	0	1	0	0	0	0	0
Niger	2012	30	0.201	37000000	68000000	8.92368	463.066	27.3141	16.212	18000000	-1.60445	17.4264	18.035	2.88498	6.13787	15.1021	4.00089	2.78575	16.6968	-0.647686	-0.60925	-0.695408	-1.14813	-0.663967	-0.284628	-0.547774	0.128408	-1.60417	0	0	320000000	283000000	20.1553	4000000000	22.8054	0	0	0	0	0	0	0	0	0	1	0	0	0	0
Niger	2013	30	0.201	11000000	26000000	7.03517	469.69	7.21651	16.208	19000000	-1.60445	16.2134	17.0736	2.64908	6.15207	15.0951	2.67428	2.78551	16.7344	-0.619116	-0.582843	-0.732347	-1.3218	-0.666362	-0.306367	-0.626747	0.137393	-1.6029	0	0	720000000	713000000	21.078	5300000000	23.0916	0	0	0	0	0	0	0	0	0	0	1	0	0	0
Niger	2014	30	0.23	46000000	57000000	7.57591	482.745	2.41037	16.219	19000000	-1.46968	17.6441	17.8586	2.72245	6.17949	15.0813	1.61342	2.78618	16.7712	-0.695517	-0.743807	-0.713479	-1.17584	-0.650923	-0.194639	-0.650957	0.139861	-1.46835	0	0	980000000	938000000	21.3524	5800000000	23.1771	0	0	0	0	0	0	0	0	0	0	0	1	0	0
Niger	2015	30	0.213	54000000	87000000	5.46762	485.663	-0.393137	16.247	20000000	-1.54646	17.8045	18.2814	2.40025	6.18551	15.0782	-0.383655	2.78791	16.8082	-0.674529	-0.780474	-0.722631	-1.0597	-0.593085	-0.204435	-0.5801	0.130995	-1.54538	0	0	1300000000	1290000000	21.6694	6500000000	23.2818	0	0	0	0	0	0	0	0	0	0	0	0	1	0
Niger	2016	30	0.222	38000000	46000000	2.89774	495.017	-1.97017	16.29	21000000	-1.50508	17.4531	17.6441	1.7856	6.20459	15.0683	-1.43022	2.79055	16.845	-0.66605	-0.720743	-0.694123	-1.10076	-0.685058	-0.42236	-0.720509	0.120466	-1.50465	0	0	1500000000	1500000000	21.821	6400000000	23.2722	0	0	0	0	0	0	0	0	0	0	0	0	0	1
Niger	2017	30	0.239	41000000	53000000	3.02823	501.615	6.81908	16.35	21000000	-1.43129	17.5291	17.7858	1.82734	6.21783	15.0612	2.61821	2.79423	16.8806	-0.687656	-0.725769	-0.754679	-1.25951	-0.704614	-0.430776	-0.875922	0.120322	-1.42877	0	0	2000000000	1910000000	22.0635	6100000000	23.2199	0	0	0	0	0	0	0	0	0	0	0	0	0	0
Niger	2018	30	0.174	36000000	58000000	3.63037	519.547	6.00285	16.425	22000000	-1.7487	17.399	17.8759	2.00093	6.25296	15.0419	2.49225	2.7988	16.9151	-0.592983	-0.682929	-0.827707	-1.35828	-0.605222	-0.599332	-0.893152	0.090133	-1.54709	0	0	2400000000	2380000000	22.2856	6900000000	23.3463	0	0	0	0	0	0	0	0	0	0	0	0	0	0
Niger	2019	30	0.229	27000000	42000000	5.56379	532.186	9.02259	16.517	23000000	-1.47403	17.1113	17.5532	2.41741	6.27699	15.0281	2.89594	2.80439	16.9487	-0.567891	-0.724169	-0.840266	-1.40501	-0.552526	-0.582243	-0.887248	0.118346	-1.46825	0	0	2400000000	2360000000	22.2744	7200000000	23.3862	0	0	0	0	0	0	0	0	0	0	0	0	0	0
Niger	2020	30	0.229	21000000	42000000	2.62396	533.194	1.91133	16.626	24000000	-1.47403	16.86	17.5532	1.69231	6.27889	15.027	1.40326	2.81097	16.9817	-0.662675	-0.798239	-0.660879	-1.66721	-0.573562	-0.494895	-0.961996	0.111911	-1.49933	0	0	3200000000	3230000000	22.5886	7300000000	23.3986	0	0	0	0	0	0	0	0	0	0	0	0	0	0
Niger	2021	30	0.262	54000000	61000000	3.98813	523.263	4.0955	16.751	25000000	-1.33941	17.8045	17.9264	2.09183	6.26009	15.0378	2.11762	2.81846	17.0143	-0.580698	-0.760396	-0.643977	-1.53855	-0.425562	-0.392314	-0.630737	0.121654	-1.39248	0	0	3700000000	3620000000	22.7036	6900000000	23.349	0	0	0	0	0	0	0	0	0	0	0	0	0	0
Niger	2022	30		130000000		6.25881	566.798	-0.891296	16.894	25000000		18.683		2.53346	6.34	14.99	-0.802384	2.82696	17.0468	-0.584792	-0.720804	-0.627598	-1.46439	-0.498117	-0.375445	-0.604285	0.108868	-1.6097	0	0	4200000000	4070000000	22.8189	230000000	19.9636	0	0	0	0	0	0	0	0	0	0	0	0	0	0
Niger	2023	30				6.14148	557.573	3.9432	17.054	26000000				2.51478	6.32359	15.0002	2.08084	2.83639	17.0797	-0.563844	-0.816925	-0.640916	-1.66886	-0.708089	-0.695484	-1.1126		-1.65446	0	0	4100000000					0	0	0	0	0	0	0	0	0	0	0	0	0	0
Nigeria	2003	31	0.36	42000000	68000000	1.91462	1717.21	12.1599	37.356	140000000	-1.02165	17.5532	18.035	1.40479	7.44846	12.9497	3.19298	3.62049	18.737	-1.41765	-1.23016	-0.916132	-1.63559	-1.51251	-0.662227	-2.83319	0.260181	-0.974954	1	0	3800000000	3720000000	22.7293	320000000	20.2742	1	0	0	0	0	0	0	0	0	0	0	0	0	0
Nigeria	2004	31	0.329	120000000	170000000	1.38037	1824.8	1.76133	38.212	140000000	-1.1117	18.5862	18.9215	1.12652	7.50923	12.587	1.3315	3.64315	18.7647	-1.38337	-1.29282	-0.935621	-1.75442	-1.43966	-0.796762	-2.94564	0.217753	-1.06294	1	0	3900000000	3820000000	22.7577	380000000	20.4579	0	1	0	0	0	0	0	0	0	0	0	0	0	0
Nigeria	2005	31	0.322	190000000	260000000	2.83629	1889.25	1.69544	39.074	150000000	-1.1332	19.0834	19.3877	1.76537	7.54394	12.3333	1.2985	3.66546	18.7924	-1.18078	-0.792749	-0.897212	-1.6665	-1.35422	-0.868943	-2.31905	0.212373	-1.09172	1	0	4500000000	4300000000	22.8747	610000000	20.9185	0	0	1	0	0	0	0	0	0	0	0	0	0	0
Nigeria	2006	31	0.321	270000000	360000000	2.03575	1949.16	-1.96396	39.943	150000000	-1.13631	19.4139	19.7016	1.45951	7.57515	12.0646	-1.4274	3.68745	18.82	-1.12639	-0.947573	-0.967481	-2.03408	-1.0754	-0.623298	-2.26151	0.172444	-1.1025	1	0	4400000000	4120000000	22.8314	1200000000	21.5908	0	0	0	1	0	0	0	0	0	0	0	0	0	0
Nigeria	2007	31	0.321	230000000	450000000	2.1692	2020.83	-1.9277	40.819	150000000	-1.13631	19.2536	19.9248	1.51684	7.61127	11.6871	-1.41083	3.70915	18.8477	-1.06694	-0.894972	-1.03206	-2.01406	-1.06105	-0.76044	-2.2848	0.143521	-1.10551	1	0	3700000000	3470000000	22.6597	1800000000	22.0303	0	0	0	0	1	0	0	0	0	0	0	0	0	0
Nigeria	2008	31	0.29	190000000	400000000	2.41374	2098.28	-2.04413	41.702	160000000	-1.23787	19.0625	19.807	1.61471	7.64888	11.1786	-1.4632	3.73055	18.8755	-0.900949	-0.815719	-0.987498	-1.86071	-1.0383	-0.735604	-1.9728	0.141484	-1.23337	1	0	5100000000	4880000000	23.0015	2400000000	22.3016	0	0	0	0	0	1	0	0	0	0	0	0	0	0
Nigeria	2009	31	0.41	220000000	590000000	2.90025	2204.61	2.50558	42.588	160000000	-0.891598	19.2091	20.1956	1.78642	7.69831	10.1656	1.6493	3.75157	18.9034	-1.04189	-0.760188	-1.20048	-1.99455	-1.15611	-0.848863	-2.40327	0.113174	-0.893523	1	0	5500000000	5300000000	23.0847	2700000000	22.4159	0	0	0	0	0	0	1	0	0	0	0	0	0	0
Nigeria	2010	31	0.47	340000000	600000000	1.64207	2315.47	5.23244	43.48	170000000	-0.755023	19.6445	20.2124	1.27107	7.74737	7.8386	2.35703	3.7723	18.9314	-1.05151	-0.743477	-1.16522	-2.21112	-1.15884	-0.777081	-2.42899	0.141399	-0.743294	1	0	3000000000	2630000000	22.3845	3200000000	22.5938	0	0	0	0	0	0	0	1	0	0	0	0	0	0
Nigeria	2011	31	0.373	400000000	760000000	2.13312	2370.98	8.39109	44.366	170000000	-0.986177	19.807	20.4488	1.50163	7.77106	3.27588	2.82385	3.79247	18.9594	-1.18936	-0.699536	-1.10223	-1.95645	-1.17884	-0.713411	-2.30939	0.148313	-0.987107	1	0	160000000	-245000000		4000000000	22.796	0	0	0	0	0	0	0	0	1	0	0	0	0	0
Nigeria	2012	31	0.33	300000000	540000000	1.52378	2403.65	2.4277	45.246	180000000	-1.10866	19.5193	20.1071	1.20788	7.78475	7.26577	1.62004	3.81211	18.9871	-1.17593	-0.723069	-1.00098	-2.04207	-1.13883	-0.70022	-2.2425	0.125576	-1.1216	1	0	190000000	-111000000		4000000000	22.8054	0	0	0	0	0	0	0	0	0	1	0	0	0	0
Nigeria	2013	31	0.276	430000000	770000000	1.06954	2495.34	2.16288	46.118	180000000	-1.28735	19.8793	20.4619	0.929701	7.82218	9.7275	1.51419	3.8312	19.0143	-1.22705	-0.681769	-0.998287	-2.08848	-1.12052	-0.693111	-2.24641	0.128106	-1.30732	1	0	320000000	-110000000		5300000000	23.0916	0	0	0	0	0	0	0	0	0	0	1	0	0	0
Nigeria	2014	31	0.266	370000000	770000000	0.817478	2583.62	6.75716	46.982	190000000	-1.32426	19.729	20.4619	0.746259	7.85695	10.767	2.60918	3.84977	19.0407	-1.28392	-0.837623	-1.18984	-2.13028	-1.05608	-0.587217	-2.45901	0.127016	-1.34098	1	0	720000000	354000000	20.3776	5800000000	23.1771	0	0	0	0	0	0	0	0	0	0	0	1	0	0
Nigeria	2015	31	0.252	360000000	670000000	0.621502	2585.73	-2.24282	47.838	190000000	-1.37833	19.7016	20.3228	0.587175	7.85777	10.7864	-1.54724	3.86782	19.0661	-1.09609	-0.887997	-0.996557	-1.92171	-0.983265	-0.372786	-1.95044	0.110865	-1.39813	1	0	980000000	624000000	20.9448	6500000000	23.2818	0	0	0	0	0	0	0	0	0	0	0	0	1	0
Nigeria	2016	31	0.264	530000000	840000000	0.853396	2481.81	-8.85037	48.683	200000000	-1.33181	20.0884	20.5489	0.773823	7.81674	9.50689	-2.87678	3.88533	19.0908	-1.04532	-0.942334	-1.12037	-1.87389	-1.03865	-0.319734	-2.04137	0.120492	-1.34473	1	0	1300000000	812000000	21.2079	6400000000	23.2722	0	0	0	0	0	0	0	0	0	0	0	0	0	1
Nigeria	2017	31	0.26	350000000	620000000	0.642183	2441.71	2.14593	49.519	200000000	-1.34707	19.6734	20.2452	0.604658	7.80046	8.65832	1.50706	3.90236	19.1151	-1.09916	-0.917148	-1.0412	-1.99672	-0.8873	-0.340378	-1.94886	0.114575	-1.35451	1	0	1500000000	1190000000	21.5876	6100000000	23.2199	0	0	0	0	0	0	0	0	0	0	0	0	0	0
Nigeria	2018	31	0.231	520000000	910000000	0.183821	2431.78	1.87126	50.344	200000000	-1.46534	20.0693	20.629	0.182802	7.79638	8.37769	1.38453	3.91888	19.1382	-1.08386	-0.878199	-1.1182	-2.09753	-0.917606	-0.425072	-2.08217	0.10663	-1.47365	1	0	2000000000	1430000000	21.7748	6900000000	23.3463	0	0	0	0	0	0	0	0	0	0	0	0	0	0
Nigeria	2019	31	0.265	930000000	1500000000	0.485778	2431.54	2.31211	51.157	210000000	-1.32802	20.6507	21.1287	0.468455	7.79628	8.3703	1.5751	3.9349	19.1602	-1.11317	-0.940476	-1.21315	-1.93315	-0.938442	-0.434048	-2.16989	0.123976	-1.34723	1	0	2400000000	1490000000	21.8158	7200000000	23.3862	0	0	0	0	0	0	0	0	0	0	0	0	0	0
Nigeria	2020	31	0.254	1300000000	2300000000	0.551894	2337.58	-5.84694	51.958	210000000	-1.37042	20.9856	21.5562	0.527139	7.75687	6.68262	-2.4663	3.95044	19.1815	-1.11857	-1.02443	-1.14379	-1.89201	-0.842042	-0.581087	-2.17754	0.12216	-1.3005	1	0	2400000000	1090000000	21.4984	7300000000	23.3986	0	0	0	0	0	0	0	0	0	0	0	0	0	0
Nigeria	2021	31	0.248	1000000000	1800000000	0.751578	2372.57	-0.46772	52.746	220000000	-1.39433	20.7233	21.3111	0.694409	7.77173	3.81649	-0.452155	3.96549	19.2024	-1.10123	-0.944378	-1.02696	-1.78738	-0.870813	-0.636561	-2.02287	0.122934	-1.33352	1	0	3200000000	2250000000	22.2273	6900000000	23.349	0	0	0	0	0	0	0	0	0	0	0	0	0	0
Nigeria	2022	31		700000000		-0.039127	2398.99	-4.62376	53.521	220000000		20.3666		-0.039117	7.7828	7.00235	-2.23585	3.98007	19.2234	-1.12968	-1.15594	-1.04152	-1.7789	-0.913985	-0.598563	-2.2274	0.115975	-1.36984	1	0	3700000000	2980000000	22.5072	230000000	19.9636	0	0	0	0	0	0	0	0	0	0	0	0	0	0
Nigeria	2023	31		560000000		0.514646	2416.36	0.724751	54.283	230000000		20.1434		0.494273	7.79002	7.84514	0.672826	3.99421	19.2443	-1.04097	-0.936865	-0.847907	-1.76844	-0.887689	-0.548258	-1.79578		-1.42387	1	0	4200000000	3640000000	22.7071			0	0	0	0	0	0	0	0	0	0	0	0	0	0
Rwanda	2003	32	0.175	334672	488937	0.219807	400.192	4.65777	16.904	8600000	-1.74297	12.7209	13.1	0.218075	5.99194	15.1671	2.24301	2.82755	15.9657	-0.588588	-0.860016	-1.03776	-1.11252	-0.958221	-1.3069	-1.75362	0.054356	-1.66016	0	0	4100000000	4080000000	22.8237	320000000	20.2742	1	0	0	0	0	0	0	0	0	0	0	0	0	0
Rwanda	2004	32	0.184	908404	1000000	0.324006	418.781	15.5003	16.908	8800000	-1.69282	13.7194	13.8155	0.31859	6.03735	15.1481	3.43504	2.82779	15.9922	-0.412592	-0.680963	-0.703227	-1.18625	-0.851734	-1.34934	-1.21501	0.052551	-1.63251	0	0	3800000000	3760000000	22.7403	380000000	20.4579	0	1	0	0	0	0	0	0	0	0	0	0	0	0
Rwanda	2005	32	0.19	1500000	1700000	0.271319	446.03	9.25892	16.912	9100000	-1.66073	14.221	14.3461	0.268095	6.10039	15.12	2.92164	2.82802	16.0188	-0.629166	-1.00176	-0.903746	-1.00021	-0.8629	-1.19444	-1.60412	0.049136	-1.62905	0	0	3900000000	3940000000	22.7883	610000000	20.9185	0	0	1	0	0	0	0	0	0	0	0	0	0	0
Rwanda	2006	32	0.195	1800000	2000000	0.923071	474.365	11.7302	16.917	9300000	-1.63476	14.4033	14.5087	0.825917	6.16198	15.0902	3.15713	2.82832	16.0454	-0.205525	-0.685273	-0.379077	-0.684062	-0.675533	-1.22213	-0.396664	0.046151	-1.63891	0	0	4500000000	4490000000	22.9175	1200000000	21.5908	0	0	0	1	0	0	0	0	0	0	0	0	0	0
Rwanda	2007	32	0.201	2500000	2800000	2.02145	497.172	9.02548	16.921	9500000	-1.60445	14.7318	14.8451	1.45319	6.20893	15.066	2.89625	2.82856	16.072	0.007068	-0.691658	-0.245747	-0.360214	-0.579643	-1.24604	0.052972	0.046345	-1.60185	0	1	4400000000	4380000000	22.8943	1800000000	22.0303	0	0	0	0	1	0	0	0	0	0	0	0	0	0
Rwanda	2008	32	0.186	3800000	4600000	1.97477	538.325	15.0973	16.925	9800000	-1.68201	15.1505	15.3416	1.43229	6.28846	15.0214	3.40876	2.82879	16.0983	0.108793	-0.532338	-0.22221	-0.32767	-0.472402	-1.31189	0.327206	0.041631	-1.66625	0	1	3700000000	3690000000	22.7229	2400000000	22.3016	0	0	0	0	0	1	0	0	0	0	0	0	0	0
Rwanda	2009	32	0.187	5500000	7100000	2.09129	557.398	1.32189	16.93	10000000	-1.67665	15.5203	15.7756	1.48373	6.32328	15.0004	1.09172	2.82909	16.1241	0.108439	-0.335742	-0.280258	-0.506896	-0.504222	-1.29203	0.343556	0.042499	-1.63513	0	1	5100000000	5060000000	23.0386	2700000000	22.4159	0	0	0	0	0	0	1	0	0	0	0	0	0	0
Rwanda	2010	32	0.173	8800000	9800000	3.52981	583.371	8.39965	16.934	10000000	-1.75446	15.9903	16.0979	1.97388	6.36882	14.9715	2.82486	2.82932	16.1494	0.36517	-0.239782	-0.158439	-0.272094	-0.330832	-1.32717	0.909791	0.042277	-1.68948	0	1	5500000000	5510000000	23.1237	3200000000	22.5938	0	0	0	0	0	0	0	1	0	0	0	0	0	0
Rwanda	2011	32	0.173	6700000	8100000	1.6286	614.54	17.8137	16.938	11000000	-1.75446	15.7176	15.9074	1.26404	6.42087	14.9362	3.5739	2.82956	16.1739	0.362672	-0.181346	-0.021047	-0.177118	-0.304124	-1.32879	1.11869	0.044535	-1.69375	0	1	3000000000	2970000000	22.5037	4000000000	22.796	0	0	0	0	0	0	0	0	1	0	0	0	0	0
Rwanda	2012	32	0.176	20000000	27000000	3.52219	651.853	8.3236	16.943	11000000	-1.73727	16.8112	17.1114	1.9718	6.47982	14.8932	2.81583	2.82985	16.1978	0.55988	-0.126088	-0.101652	-0.230615	-0.250502	-1.27766	1.28684	0.045762	-1.68858	0	1	160000000	135000000	19.416	4000000000	22.8054	0	0	0	0	0	0	0	0	0	1	0	0	0	0
Rwanda	2013	32	0.18	14000000	18000000	2.98932	666.409	9.35016	16.947	11000000	-1.7148	16.4546	16.7059	1.81506	6.5019	14.8761	2.93139	2.83009	16.2219	0.624869	-0.030157	-0.027114	-0.110952	-0.146886	-1.21126	1.6353	0.047583	-1.64939	0	1	190000000	175000000	19.6719	5300000000	23.0916	0	0	0	0	0	0	0	0	0	0	1	0	0	0
Rwanda	2014	32	0.181	39000000	47000000	3.81112	690.61	2.54262	16.967	11000000	-1.70926	17.4791	17.6657	2.04785	6.53758	14.8474	1.66295	2.83127	16.246	0.776426	0.185563	-0.052738	-0.31347	0.070168	-1.11238	2.02609	0.04754	-1.62405	0	1	320000000	281000000	20.1482	5800000000	23.1771	0	0	0	0	0	0	0	0	0	0	0	1	0	0
Rwanda	2015	32	0.191	15000000	19000000	1.8971	733.999	8.94941	17.004	12000000	-1.65548	16.5236	16.7599	1.39665	6.59851	14.7949	2.88784	2.83345	16.27	0.598374	0.147564	-0.146698	0.002518	0.038924	-1.13545	1.9058	0.051061	-1.54502	0	1	720000000	709000000	21.0723	6500000000	23.2818	0	0	0	0	0	0	0	0	0	0	0	0	1	0
Rwanda	2016	32	0.205	30000000	35000000	3.21723	759.606	6.68851	17.056	12000000	-1.58475	17.2167	17.3709	1.88499	6.6328	14.7633	2.59908	2.8365	16.2937	0.618635	0.011627	0.013343	-0.066519	0.096532	-1.15404	1.93647	0.052065	-1.48369	0	1	980000000	954000000	21.3694	6400000000	23.2722	0	0	0	0	0	0	0	0	0	0	0	0	0	1
Rwanda	2017	32	0.206	28000000	37000000	2.96154	771.069	1.50678	17.125	12000000	-1.57988	17.1477	17.4264	1.80621	6.64778	14.749	1.19852	2.84054	16.3171	0.60592	0.079687	0.178522	0.078271	0.114128	-1.12091	2.20145	0.055174	-1.45102	0	1	1300000000	1310000000	21.6893	6100000000	23.2199	0	0	0	0	0	0	0	0	0	0	0	0	0	0
Rwanda	2018	32	0.209	54000000	62000000	3.7995	817.578	8.64787	17.211	12000000	-1.56542	17.8045	17.9426	2.0449	6.70635	14.6898	2.85379	2.84555	16.3403	0.53569	0.033974	0.079556	0.101752	0.109231	-1.14154	2.03773	0.056636	-1.3349	0	1	1500000000	1480000000	21.8103	6900000000	23.3463	0	0	0	0	0	0	0	0	0	0	0	0	0	0
Rwanda	2019	32	0.203	34000000	45000000	2.5429	874.64	16.5345	17.313	13000000	-1.59455	17.3419	17.6222	1.66305	6.77381	14.6147	3.49951	2.85146	16.3631	0.521384	-0.010192	0.092863	0.056992	0.062771	-1.09761	1.97173	0.055167	-1.38754	0	1	2000000000	1920000000	22.0672	7200000000	23.3862	0	0	0	0	0	0	0	0	0	0	0	0	0	0
Rwanda	2020	32	0.21	33000000	43000000	1.49998	826.391	-4.21635	17.432	13000000	-1.56065	17.312	17.5767	1.19475	6.71707	14.6784	-2.14589	2.85831	16.3855	0.527837	-0.00036	0.273775	0.069456	0.075776	-1.09182	2.13786	0.057045	-1.43265	0	1	2400000000	2390000000	22.2868	7300000000	23.3986	0	0	0	0	0	0	0	0	0	0	0	0	0	0
Rwanda	2021	32	0.261	41000000	54000000	1.91263	896.271	13.3281	17.568	13000000	-1.34324	17.5291	17.8045	1.40386	6.79824	14.5854	3.28443	2.86608	16.4074	0.573008	0.061051	0.227284	0.071973	0.1721	-0.957943	2.33543	0.062211	-1.36819	0	1	2400000000	2340000000	22.2685	6900000000	23.349	0	0	0	0	0	0	0	0	0	0	0	0	0	0
Rwanda	2022	32		52000000	75000000	2.29121	948.414	4.95785	17.721	14000000		17.7668	18.133	1.56677	6.85479	14.5132	2.30414	2.87475	16.4293	0.561418	0.16293	0.232074	0.082752	0.147747	-0.935967	2.40888	0.054126	-1.48421	0	1	3200000000	3200000000	22.5789	230000000	19.9636	0	0	0	0	0	0	0	0	0	0	0	0	0	0
Rwanda	2023	32				3.20385	1004.33	10.2168	17.892	14000000				1.88101	6.91208	14.4327	3.01957	2.88435	16.4513	0.671653	0.124717	0.388363	0.108091	0.20515	-0.902328	2.64801		-1.5686	0	1	3700000000					0	0	0	0	0	0	0	0	0	0	0	0	0	0
São Tomé and Príncipe, Dem. Rep. of	2003	33	0.192			3.33053	1036.86		56.766	153814	-1.65026			1.91809	6.94395	14.3843		4.03894	11.9435	-0.109425	-0.536516	-0.453014	0.25945	-0.218191	0.244709	1.34694	0.184822	-1.61122	1	1	4200000000			320000000	20.2742	1	0	0	0	0	0	0	0	0	0	0	0	0	0
São Tomé and Príncipe, Dem. Rep. of	2004	33	0.188			3.05545	1047.06		57.972	157705	-1.67131			1.83584	6.95374	14.3689		4.05996	11.9685	-0.463267	-0.928993	-0.710524	0.572326	-0.231534	0.109614	0.653303	0.197547	-1.63974	1	1	4100000000			380000000	20.4579	0	1	0	0	0	0	0	0	0	0	0	0	0	0
São Tomé and Príncipe, Dem. Rep. of	2005	33	0.187		176	11.4796	1089.15		59.165	161639	-1.67665		5.17048	3.13561	6.99315	14.304		4.08033	11.9931	-0.54106	-0.915095	-0.718028	0.575509	-0.533665	0.061735	0.342223	0.192267	-1.65777	1	1	3800000000			610000000	20.9185	0	0	1	0	0	0	0	0	0	0	0	0	0	0
São Tomé and Príncipe, Dem. Rep. of	2006	33	0.193		2346	26.6264	1157.09		60.348	165638	-1.64506		7.76047	3.9754	7.05366	14.1947		4.10013	12.0176	-0.274057	-0.681605	-0.837106	0.347574	-0.510795	0.272128	0.658367	0.192879	-1.61186	1	1	3900000000			1200000000	21.5908	0	0	0	1	0	0	0	0	0	0	0	0	0	0
São Tomé and Príncipe, Dem. Rep. of	2007	33	0.185	37277	37890	24.1564	1170.52		61.52	169700	-1.6874	10.5261	10.5424	3.87812	7.0652	14.1723		4.11936	12.0418	-0.288337	-0.817055	-0.753382	0.394139	-0.457399	0.191136	0.621355	0.185583	-1.64455	1	1	4500000000	4490000000	22.9179	1800000000	22.0303	0	0	0	0	1	0	0	0	0	0	0	0	0	0
São Tomé and Príncipe, Dem. Rep. of	2008	33	0.172	43997	43997	42.0928	1214.14		62.68	173793	-1.76026	10.6919	10.6919	4.43317	7.10179	14.098		4.13804	12.0656	-0.293066	-0.739144	-0.73619	0.175346	-0.4948	0.184756	0.560882	0.171442	-1.7319	1	1	4400000000	4390000000	22.8949	2400000000	22.3016	0	0	0	0	0	1	0	0	0	0	0	0	0	0
São Tomé and Príncipe, Dem. Rep. of	2009	33	0.175	38805	42525	7.7242	1225.61	16.923	63.823	177853	-1.74297	10.5663	10.6578	2.74167	7.11119	14.078	3.52269	4.15611	12.0887	-0.184566	-0.774943	-0.760531	0.14662	-0.698571	0.156031	0.402208	0.180535	-1.71576	1	1	3700000000	3700000000	22.7239	2700000000	22.4159	0	0	0	0	0	0	1	0	0	0	0	0	0	0
São Tomé and Príncipe, Dem. Rep. of	2010	33	0.182	1909	14119	26.6286	1216.35	-4.81335	64.952	181802	-1.70375	7.55434	9.55528	3.97549	7.10361	14.0941	-2.27516	4.17365	12.1107	-0.237911	-0.854656	-0.861179	0.115443	-0.683138	0.123738	0.207207	0.18844	-1.68567	1	1	5100000000	5070000000	23.0397	3200000000	22.5938	0	0	0	0	0	0	0	1	0	0	0	0	0	0
São Tomé and Príncipe, Dem. Rep. of	2011	33	0.17	6921	21774	14.1981	1214.96	-8.97261	66.064	185649	-1.77196	8.84232	9.98847	3.34749	7.10247	14.0965	-2.89041	4.19062	12.1316	-0.182667	-0.749479	-0.752288	0.007826	-0.66947	0.248114	0.442547	0.172885	-1.75381	1	1	5500000000	5520000000	23.1253	4000000000	22.796	0	0	0	0	0	0	0	0	1	0	0	0	0	0
São Tomé and Príncipe, Dem. Rep. of	2012	33	0.179	5614	39003	9.79701	1225.69	12.8234	67.16	189439	-1.72037	8.63302	10.5714	2.97782	7.11126	14.0778	3.24594	4.20708	12.1518	-0.172321	-0.798958	-0.73611	0.013335	-0.746392	0.180134	0.326818	0.186713	-1.70513	1	1	3000000000	2970000000	22.506	4000000000	22.8054	0	0	0	0	0	0	0	0	0	1	0	0	0	0
São Tomé and Príncipe, Dem. Rep. of	2013	33	0.179	25723	56228	4.55447	1263.7	17.8894	68.208	193148	-1.72037	10.1551	10.9372	2.2211	7.1418	14.01	3.57814	4.22256	12.1712	-0.171316	-0.807315	-0.764682	0.111841	-0.770368	0.135052	0.299437	0.177371	-1.70513	1	1	160000000	155000000	19.5537	5300000000	23.0916	0	0	0	0	0	0	0	0	0	0	1	0	0	0
São Tomé and Príncipe, Dem. Rep. of	2014	33	0.208	37051	64385	9.03727	1301.32	6.43789	69.213	196767	-1.57022	10.5201	11.0726	2.89755	7.17113	13.9405	2.56133	4.23719	12.1898	0.013136	-0.833611	-0.869527	0.184183	-0.790939	0.321616	0.452316	0.194285	-1.55428	1	1	190000000	189000000	19.7488	5800000000	23.1771	0	0	0	0	0	0	0	0	0	0	0	1	0	0
São Tomé and Príncipe, Dem. Rep. of	2015	33	0.211	122982	155037	10.74	1298.11	-0.015594	70.174	200291	-1.5559	11.7198	11.9514	3.06929	7.16866	13.9466	-0.015593	4.25098	12.2075	-0.06759	-0.837602	-0.850414	0.136272	-0.77495	0.27992	0.374244	0.197124	-1.53438	1	1	320000000	320000000	20.2777	6500000000	23.2818	0	0	0	0	0	0	0	0	0	0	0	0	1	0
São Tomé and Príncipe, Dem. Rep. of	2016	33	0.226	60211	105534	7.98279	1342.53	1.94926	71.092	203689	-1.48722	11.0056	11.5668	2.77434	7.20231	13.8616	1.42071	4.26398	12.2243	-0.08352	-0.870378	-0.777475	0.215979	-0.688018	0.360652	0.541445	0.209048	-1.46795	1	1	720000000	724000000	21.0932	6400000000	23.2722	0	0	0	0	0	0	0	0	0	0	0	0	0	1
São Tomé and Príncipe, Dem. Rep. of	2017	33	0.206	122154	241479	10.6237	1375.59	-3.4015	71.968	206970	-1.57988	11.713	12.3945	3.05844	7.22664	13.7959	-1.9383	4.27622	12.2403	0.152015	-0.891082	-0.846106	0.183462	-0.726285	0.297469	0.558468	0.18682	-1.55967	1	1	980000000	984000000	21.4002	6100000000	23.2199	0	0	0	0	0	0	0	0	0	0	0	0	0	0
São Tomé and Príncipe, Dem. Rep. of	2018	33	0.209	843375	956648	6.17598	1413.84	4.42384	72.803	210187	-1.56542	13.6452	13.7712	2.52031	7.25407	13.7171	2.19269	4.28776	12.2557	0.152903	-0.909117	-0.784068	0.515948	-0.713973	0.138966	0.659648	0.181269	-1.51037	1	1	1300000000	1340000000	21.7098	6900000000	23.3463	0	0	0	0	0	0	0	0	0	0	0	0	0	0
São Tomé and Príncipe, Dem. Rep. of	2019	33	0.195	124608	435653	5.85792	1420.66	4.18042	73.598	213392	-1.63476	11.7329	12.9846	2.46815	7.25888	13.7027	2.13757	4.29862	12.2709	0.133436	-0.967672	-0.754401	0.500651	-0.693115	0.368671	0.762536	0.182035	-1.53515	1	1	1500000000	1540000000	21.846	7200000000	23.3862	0	0	0	0	0	0	0	0	0	0	0	0	0	0
São Tomé and Príncipe, Dem. Rep. of	2020	33	0.199	114348	317309	9.99772	1430.84	-6.62865	74.354	217435	-1.61445	11.647	12.6676	2.998	7.26602	13.6811	-2.59019	4.30884	12.2897	0.119751	-0.9741	-0.714003	0.489601	-0.707371	0.367126	0.761078	0.172034	-1.51962	1	1	2000000000	1950000000	22.0847	7300000000	23.3986	0	0	0	0	0	0	0	0	0	0	0	0	0	0
São Tomé and Príncipe, Dem. Rep. of	2021	33	0.193	316008	1500000	11.2509	1428.29	-6.10791	75.073	221961	-1.64506	12.6635	14.221	3.11557	7.26423	13.6865	-2.50937	4.31846	12.3103	0.232348	-0.947239	-0.761227	0.585205	-0.727774	0.339945	0.837104	0.17327	-1.52864	1	1	2400000000	2420000000	22.3004	6900000000	23.349	0	0	0	0	0	0	0	0	0	0	0	0	0	0
São Tomé and Príncipe, Dem. Rep. of	2022	33		176583	383886	23.436	1403.23	6.2375	75.755	226305		12.0815	12.8581	3.84788	7.24653	13.7393	2.53009	4.32751	12.3296	0.30514	-0.890243	-0.835099	0.460359	-0.634441	0.276601	0.85847	0.193708	-1.29202	1	1	2400000000	2390000000	22.2857	230000000	19.9636	0	0	0	0	0	0	0	0	0	0	0	0	0	0
São Tomé and Príncipe, Dem. Rep. of	2023	33		1400000		2.71615	1380.6	-2.05875	76.401	230871		14.152		1.72465	7.23028	13.7858	-1.46961	4.336	12.3496	0.360225	-0.940236	-0.902435	0.440705	-0.694839	0.252306	0.737883		-1.28479	1	1	3200000000	3250000000	22.5946			0	0	0	0	0	0	0	0	0	0	0	0	0	0
Senegal	2003	34	0.217	781141	2800000	0.986458	1074.39	1.45928	40.898	11000000	-1.52786	13.5685	14.8451	0.871766	6.97951	14.327	1.17196	3.71108	16.1877	-0.141307	-0.308505	-0.38783	-0.250178	-0.05203	0.266686	1.4655	0.217814	-1.49793	1	1	3700000000	3680000000	22.7182	320000000	20.2742	1	0	0	0	0	0	0	0	0	0	0	0	0	0
Senegal	2004	34	0.218	942694	3100000	1.36535	1098.2	4.27568	41.306	11000000	-1.52326	13.7565	14.9469	1.11767	7.00143	14.2898	2.15949	3.72101	16.2112	0.023222	-0.323487	-0.340703	0.029511	0.020185	0.172797	1.73239	0.219555	-1.49859	1	1	4200000000	4190000000	22.8501	380000000	20.4579	0	1	0	0	0	0	0	0	0	0	0	0	0	0
Senegal	2005	34	0.222	1200000	3600000	1.52551	1119.05	0.178385	41.714	11000000	-1.50508	13.9978	15.0964	1.20883	7.02024	14.2566	0.177452	3.73084	16.2346	-0.035376	-0.260494	-0.254883	-0.20401	0.009816	0.056198	1.6255	0.220571	-1.4826	1	1	4100000000	4080000000	22.8234	610000000	20.9185	0	0	1	0	0	0	0	0	0	0	0	0	0	0
Senegal	2006	34	0.181	2000000	5800000	2.47771	1118.78	1.13961	42.124	12000000	-1.70926	14.5087	15.5734	1.63892	7.02	14.2571	0.976728	3.74062	16.2579	-0.373094	-0.368649	-0.365333	-0.264317	-0.221306	0.061727	1.01777	0.1722	-1.69213	1	1	3800000000	3760000000	22.74	1200000000	21.5908	0	0	0	1	0	0	0	0	0	0	0	0	0	0
Senegal	2007	34	0.184	9400000	14000000	2.51146	1124	3.24714	42.535	12000000	-1.69282	16.0562	16.4546	1.65148	7.02465	14.2487	1.89383	3.75033	16.2811	-0.514299	-0.404349	-0.489185	-0.244919	-0.239804	-0.181714	0.654374	0.180757	-1.67809	1	1	3900000000	3930000000	22.7862	1800000000	22.0303	0	0	0	0	1	0	0	0	0	0	0	0	0	0
Senegal	2008	34	0.175	17000000	23000000	2.70405	1138.67	-2.06521	42.947	12000000	-1.74297	16.6487	16.951	1.72046	7.03761	14.2249	-1.47243	3.75997	16.3045	-0.50016	-0.347913	-0.215513	-0.148591	-0.280424	-0.213503	0.90577	0.170134	-1.72517	1	1	4500000000	4470000000	22.9141	2400000000	22.3016	0	0	0	0	0	1	0	0	0	0	0	0	0	0
Senegal	2009	34	0.203	40000000	45000000	2.053	1142.65	4.82524	43.359	12000000	-1.59455	17.5044	17.6222	1.46709	7.04111	14.2184	2.27758	3.76951	16.3281	-0.490049	-0.324281	-0.552715	-0.205201	-0.367224	-0.26909	0.555098	0.18451	-1.57666	1	1	4400000000	4350000000	22.8857	2700000000	22.4159	0	0	0	0	0	0	1	0	0	0	0	0	0	0
Senegal	2010	34	0.256	14000000	21000000	1.68778	1153.53	1.55711	43.773	13000000	-1.36258	16.4546	16.86	1.29461	7.05059	14.2006	1.22603	3.77902	16.352	-0.641386	-0.31757	-0.593583	-0.417925	-0.397503	-0.267737	0.305751	0.231256	-1.34689	1	1	3700000000	3680000000	22.7201	3200000000	22.5938	0	0	0	0	0	0	0	1	0	0	0	0	0	0
Senegal	2011	34	0.278	14000000	23000000	1.90107	1139.74	8.89785	44.188	13000000	-1.28013	16.4546	16.951	1.3985	7.03856	14.2232	2.8821	3.78845	16.3773	-0.503729	-0.245334	-0.49634	-0.280602	-0.456046	-0.220193	0.573929	0.25889	-1.26467	1	1	5100000000	5060000000	23.0369	4000000000	22.796	0	0	0	0	0	0	0	0	1	0	0	0	0	0
Senegal	2012	34	0.266	7900000	15000000	1.56368	1154.06	0.810651	44.603	13000000	-1.32426	15.8824	16.5236	1.22958	7.05104	14.1997	0.740964	3.7978	16.4041	-0.258423	-0.109142	-0.473695	-0.108322	-0.281967	-0.004189	1.20517	0.234385	-1.30355	1	1	5500000000	5520000000	23.1239	4000000000	22.8054	0	0	0	0	0	0	0	0	0	1	0	0	0	0
Senegal	2013	34	0.273	8700000	22000000	1.64582	1147.39	3.74203	45.019	14000000	-1.29828	15.9788	16.9065	1.27302	7.04524	14.2107	2.03017	3.80709	16.4337	-0.189073	-0.073226	-0.425884	-0.060723	-0.236363	0.059961	1.41091	0.244114	-1.28005	1	1	3000000000	2960000000	22.503	5300000000	23.0916	0	0	0	0	0	0	0	0	0	0	1	0	0	0
Senegal	2014	34	0.273	8800000	18000000	2.03613	1180.8	3.45473	45.436	14000000	-1.29828	15.9903	16.7059	1.45968	7.07395	14.1551	1.95321	3.8163	16.4654	0.058449	-0.262088	-0.404591	-0.198223	-0.075783	0.291608	1.648	0.255321	-1.2813	1	1	160000000	146000000	19.4956	5800000000	23.1771	0	0	0	0	0	0	0	0	0	0	0	1	0	0
Senegal	2015	34	0.266	13000000	22000000	2.30195	1218.01	9.78983	45.862	15000000	-1.32426	16.3805	16.9065	1.57106	7.10497	14.0913	2.97709	3.82564	16.4961	0.031307	-0.22444	-0.483362	-0.120225	-0.159371	0.28286	1.56438	0.270882	-1.31025	1	1	190000000	176000000	19.6776	6500000000	23.2818	0	0	0	0	0	0	0	0	0	0	0	0	1	0
Senegal	2016	34	0.279	47000000	59000000	2.4811	1257.41	3.56904	46.296	15000000	-1.27654	17.6657	17.893	1.64019	7.13681	14.0214	1.98452	3.83506	16.5259	-0.024278	-0.210808	-0.502698	-0.225955	-0.123834	0.369231	1.55128	0.259099	-1.25735	1	1	320000000	273000000	20.1194	6400000000	23.2722	0	0	0	0	0	0	0	0	0	0	0	0	0	1
Senegal	2017	34	0.283	29000000	41000000	2.80185	1312.11	7.09714	46.74	15000000	-1.26231	17.1828	17.5291	1.75385	7.17939	13.9202	2.65776	3.8446	16.5547	-0.11432	-0.195707	-0.365319	-0.055723	-0.17157	0.316642	1.61156	0.259161	-1.24209	1	1	720000000	695000000	21.0524	6100000000	23.2199	0	0	0	0	0	0	0	0	0	0	0	0	0	0
Senegal	2018	34	0.286	27000000	42000000	3.66766	1355.1	6.51637	47.192	16000000	-1.25176	17.1113	17.5532	2.01079	7.21163	13.8369	2.5733	3.85422	16.5827	-0.047376	-0.147643	-0.329457	-0.107358	-0.224594	0.220477	1.60342	0.256942	-1.19944	1	1	980000000	957000000	21.3725	6900000000	23.3463	0	0	0	0	0	0	0	0	0	0	0	0	0	0
Senegal	2019	34	0.289	37000000	55000000	4.55248	1379.61	5.01872	47.653	16000000	-1.24133	17.4264	17.8228	2.22067	7.22956	13.7878	2.3161	3.86395	16.6099	-0.003572	-0.175264	-0.134314	0.037576	-0.215208	0.234765	1.83837	0.275581	-1.19239	1	1	1300000000	1300000000	21.6825	7200000000	23.3862	0	0	0	0	0	0	0	0	0	0	0	0	0	0
Senegal	2020	34	0.26	38000000	54000000	7.52396	1361.79	-1.52036	48.122	17000000	-1.34707	17.4531	17.8045	2.71563	7.21656	13.8236	-1.206	3.87374	16.6362	-0.007295	-0.294217	-0.059842	-0.143103	-0.320804	0.239433	1.63742	0.231497	-1.23401	1	1	1500000000	1500000000	21.821	7300000000	23.3986	0	0	0	0	0	0	0	0	0	0	0	0	0	0
Senegal	2021	34	0.291	53000000	79000000	9.40426	1414.54	7.09391	48.6	17000000	-1.23443	17.7858	18.185	2.93712	7.25456	13.7156	2.65732	3.88362	16.6616	0.042311	-0.322731	0.024638	-0.179771	-0.39861	0.195669	1.61068	0.248277	-1.21305	1	1	2000000000	1900000000	22.0572	6900000000	23.349	0	0	0	0	0	0	0	0	0	0	0	0	0	0
Senegal	2022	34		55000000		10.5411	1433.2	2.54734	49.086	18000000		17.8228		3.05067	7.26766	13.676	1.66467	3.89357	16.6863	-0.013174	-0.296521	0.039783	-0.157594	-0.268765	0.176931	1.70438	0.236443	-1.3025	1	1	2400000000	2370000000	22.2776	230000000	19.9636	0	0	0	0	0	0	0	0	0	0	0	0	0	0
Senegal	2023	34				15.6045	1458.97	5.20417	49.579	18000000				3.44173	7.28548	13.62	2.35171	3.90357	16.7102	0.057832	-0.345079	0.069675	-0.138591	-0.273633	0.133977	1.71864		-1.30732	1	1	2400000000					0	0	0	0	0	0	0	0	0	0	0	0	0	0
Seychelles	2003	35	0.097	93894.3	305994	7.78128	10678	-11.5339	51.123	82781	-2.33304	11.4499	12.6313	2.74897	9.27594	18.0509	-3.14032	3.93424	11.3239	0.791488	0.682984	0.57673	0.645857	0.764781	0.075662	4.54388	0.300341	-2.33342	2	1	3200000000	3250000000	22.595	320000000	20.2742	1	0	0	0	0	0	0	0	0	0	0	0	0	0
Seychelles	2004	35	0.075	309338	492655	4.25692	10412.1	3.33661	51.388	82475	-2.59027	12.6422	13.1076	2.15521	9.25072	17.9859	1.91984	3.9394	11.3202	0.549317	-0.170286	0.49614	0.65579	0.510814	0.323294	3.59396	0.324595	-2.58432	2	1	3700000000	3680000000	22.7183	380000000	20.4579	0	1	0	0	0	0	0	0	0	0	0	0	0	0
Seychelles	2005	35	0.085	38323.5	362790	8.25542	11297.3	16.41	51.67	82858	-2.4651	10.5538	12.8016	2.80767	9.33232	18.1947	3.49197	3.94488	11.3249	0.374255	0.453918	0.455417	0.931847	0.401306	0.174469	3.88271	0.298986	-2.46172	2	1	4200000000	4200000000	22.8503	610000000	20.9185	0	0	1	0	0	0	0	0	0	0	0	0	0	0
Seychelles	2006	35	0.081	206877	1500000	12.9971	12105.4	7.20438	51.969	84600	-2.51331	12.2399	14.221	3.25935	9.40141	18.3679	2.67262	3.95065	11.3457	0.334429	0.190892	0.471941	0.912749	0.171267	0.087052	3.42338	0.269018	-2.51271	2	1	4100000000	4080000000	22.8237	1200000000	21.5908	0	0	0	1	0	0	0	0	0	0	0	0	0	0
Seychelles	2007	35	0.103	759945	2500000	16.3299	13112.8	0.604805	52.285	85033	-2.27303	13.541	14.7318	3.48708	9.48135	18.5648	0.572941	3.95671	11.3508	0.336277	0.012543	0.607418	0.787657	0.312712	0.064096	3.42759	0.248848	-2.27032	2	1	3800000000	3760000000	22.7403	1800000000	22.0303	0	0	0	0	1	0	0	0	0	0	0	0	0	0
Seychelles	2008	35	0.097	739069	2700000	18.3571	12473.3	-3.86699	52.619	86956	-2.33304	13.5132	14.8088	3.6039	9.43134	18.4421	-2.06194	3.96308	11.3732	0.562799	-0.050411	0.72336	0.748909	0.360625	-0.005132	3.60398	0.254663	-2.32968	2	1	3900000000	3940000000	22.7884	2400000000	22.3016	0	0	0	0	0	1	0	0	0	0	0	0	0	0
Seychelles	2009	35	0.095	657104	1600000	19.7733	12116.4	-8.27746	52.969	87298	-2.35388	13.3956	14.2855	3.67812	9.40231	18.3702	-2.81031	3.96971	11.3771	0.575691	-0.006884	0.655355	0.598137	0.117767	0.039897	3.36463	0.269622	-2.35577	2	1	4500000000	4490000000	22.9178	2700000000	22.4159	0	0	0	0	0	0	1	0	0	0	0	0	0	0
Seychelles	2010	35	0.106	2000000	2500000	16.2788	12313.6	0.375025	53.336	89770	-2.24432	14.5087	14.7318	3.48395	9.41846	18.4102	0.366748	3.97661	11.405	0.600198	-0.01765	0.623638	0.856766	0.059989	0.101657	3.45562	0.25006	-2.24692	2	1	4400000000	4380000000	22.8944	3200000000	22.5938	0	0	0	0	0	0	0	1	0	0	0	0	0	0
Seychelles	2011	35	0.113	1500000	3600000	13.5271	13843.7	22.1747	53.72	87441	-2.18037	14.221	15.0964	3.2992	9.53559	18.6964	3.79261	3.98378	11.3787	0.606024	-0.081547	0.650598	0.937754	-0.001035	0.017898	3.37076	0.212101	-2.18078	2	1	3700000000	3700000000	22.7235	4000000000	22.796	0	0	0	0	0	0	0	0	1	0	0	0	0	0
Seychelles	2012	35	0.103	1800000	3100000	56.2883	14135	-4.51832	54.12	88303	-2.27303	14.4033	14.9469	4.72371	9.55641	18.7465	-2.21332	3.9912	11.3885	0.579943	-0.13128	0.667813	0.744266	0.05819	0.05083	3.30476	0.213398	-2.27704	2	1	5100000000	5070000000	23.0393	4000000000	22.8054	0	0	0	0	0	0	0	0	0	1	0	0	0	0
Seychelles	2013	35	0.111	1700000	4700000	4.29724	14050.3	-23.4292	54.537	89949	-2.19823	14.3461	15.3631	2.16439	9.5504	18.732	-3.84759	3.99888	11.407	0.600877	-0.110132	0.550188	0.825589	0.167075	0.020076	3.35228	0.197508	-2.19815	2	1	5500000000	5520000000	23.125	5300000000	23.0916	0	0	0	0	0	0	0	0	0	0	1	0	0	0
Seychelles	2014	35	0.105	1100000	4100000	7.80896	14395.6	1.49357	54.969	91359	-2.25379	13.9108	15.2265	2.75249	9.57468	18.7903	1.19119	4.00677	11.4226	0.577863	-0.268455	0.510952	0.361632	0.249938	-0.049869	3.00012	0.205289	-2.25385	2	1	3000000000	2970000000	22.5056	5800000000	23.1771	0	0	0	0	0	0	0	0	0	0	0	1	0	0
Seychelles	2015	35	0.11	776275	1500000	7.39272	15333.1	5.71023	55.4	93419	-2.20727	13.5623	14.221	2.69819	9.63777	18.9404	2.44299	4.01458	11.4448	1.14188	0.13493	0.554563	0.67457	0.337436	0.078476	4.02446	0.210835	-2.20508	2	1	160000000	155000000	19.5489	6500000000	23.2818	0	0	0	0	0	0	0	0	0	0	0	0	1	0
Seychelles	2016	35	0.11	945076	2100000	4.35742	16962.7	7.16717	55.831	94677	-2.20727	13.759	14.5574	2.17794	9.73877	19.1771	2.66749	4.02233	11.4582	1.10088	-0.090724	0.521264	0.715953	0.286112	0.157838	3.81808	0.208093	-2.20833	2	1	190000000	188000000	19.744	6400000000	23.2722	0	0	0	0	0	0	0	0	0	0	0	0	0	1
Seychelles	2017	35	0.109	928756	2000000	11.7772	17921.6	-4.38474	56.261	95843	-2.21641	13.7416	14.5087	3.16111	9.79376	19.3044	-2.18404	4.03	11.4705	0.849227	0.010821	0.496196	0.779474	0.168758	0.187435	3.65632	0.203672	-2.2111	2	1	320000000	319000000	20.2751	6100000000	23.2199	0	0	0	0	0	0	0	0	0	0	0	0	0	0
Seychelles	2018	35	0.129	1300000	2900000	17.1031	18628.2	6.15324	56.691	96762	-2.04794	14.0779	14.8802	3.53326	9.83243	19.3932	2.51666	4.03761	11.48	0.86016	0.019314	0.633227	0.673994	0.280406	0.192307	3.81552	0.20142	-1.95199	2	1	720000000	723000000	21.0915	6900000000	23.3463	0	0	0	0	0	0	0	0	0	0	0	0	0	0
Seychelles	2019	35	0.124	3600000	5000000	13.7576	19481.6	0.31694	57.119	97625	-2.08747	15.0964	15.425	3.31606	9.87723	19.4955	0.31186	4.04514	11.4889	1.17575	0.028846	0.622414	0.658787	0.250037	0.312128	4.0734	0.189211	-1.86632	2	1	980000000	980000000	21.3967	7200000000	23.3862	0	0	0	0	0	0	0	0	0	0	0	0	0	0
Seychelles	2020	35	0.129	2200000	3500000	5.79027	17048.4	5.23682	57.546	98462	-2.04794	14.604	15.0683	2.4567	9.74381	19.1888	2.35786	4.05259	11.4974	1.3889	0.021038	0.678994	0.701836	0.2348	0.481484	4.36242	0.207969	-1.79489	2	1	1300000000	1340000000	21.7088	7300000000	23.3986	0	0	0	0	0	0	0	0	0	0	0	0	0	0
Seychelles	2021	35	0.125	2300000	3900000	7.52809	17005	-13.3855	57.972	99258	-2.07944	14.6484	15.1765	2.71617	9.74127	19.1829	-3.28871	4.05996	11.5055	1.60046	0.006211	0.899884	0.744737	0.303994	0.630645	4.82174	0.207836	-1.71684	2	1	1500000000	1530000000	21.8446	6900000000	23.349	0	0	0	0	0	0	0	0	0	0	0	0	0	0
Seychelles	2022	35		2700000		9.40509	15869.7	7.8569	58.396	119878		14.8088		2.93721	9.67216	19.0215	2.75856	4.06725	11.6942	1.69851	0.327583	0.661874	0.762523	0.461737	0.596248	5.07591	0.18134	-1.87386	2	1	2000000000	1950000000	22.0834	230000000	19.9636	0	0	0	0	0	0	0	0	0	0	0	0	0	0
Seychelles	2023	35				10.9586	16242.4	14.4291	58.82	119773				3.08935	9.69538	19.0759	3.36359	4.07448	11.6933	1.62885	0.211075	0.624744	0.763501	0.432935	0.556411	4.86362		-1.90612	2	1	2400000000					0	0	0	0	0	0	0	0	0	0	0	0	0	0
South Africa	2003	36	0.321	40000000	83000000	0.397493	5011.62	1.10616	58.446	49000000	-1.13631	17.5044	18.2343	0.387706	8.51952	15.7614	0.954484	4.0681	17.6971	0.275541	0.819586	0.59958	-0.312843	0.037599	0.700217	3.66431	0.97752	-1.13482	1	1	2400000000	2350000000	22.2689	320000000	20.2742	1	0	0	0	0	0	0	0	0	0	0	0	0	0
South Africa	2004	36	0.327	65000000	130000000	0.2742	5187.36	4.57367	58.993	49000000	-1.11779	17.9899	18.683	0.270875	8.55398	15.8901	2.22521	4.07742	17.7072	0.397753	0.692467	0.55914	-0.13173	0.004516	0.715737	3.68441	1.02286	-1.11688	1	1	3200000000	3180000000	22.5748	380000000	20.4579	0	1	0	0	0	0	0	0	0	0	0	0	0	0
South Africa	2005	36	0.32	100000000	220000000	2.25782	5406.08	5.25073	59.536	49000000	-1.13943	18.4207	19.2091	1.55333	8.59528	16.0394	2.36046	4.08658	17.7173	0.483857	0.715097	0.567058	-0.162092	-0.011951	0.64901	3.70381	0.885179	-1.13843	1	1	3700000000	3580000000	22.6909	610000000	20.9185	0	0	1	0	0	0	0	0	0	0	0	0	0	0
South Africa	2006	36	0.337	160000000	320000000	0.205126	5650.99	4.66205	60.077	50000000	-1.08767	18.8907	19.5838	0.203714	8.63958	16.1943	2.24391	4.09563	17.7275	0.378271	0.746973	0.325101	0.04703	0.18131	0.651613	3.72069	0.883688	-1.08792	1	1	4200000000	4040000000	22.8115	1200000000	21.5908	0	0	0	1	0	0	0	0	0	0	0	0	0	0
South Africa	2007	36	0.341	250000000	490000000	1.97756	5891.42	4.71764	60.616	51000000	-1.07587	19.337	20.0099	1.43355	8.68125	16.3356	2.2555	4.10456	17.7381	0.197672	0.595666	0.283431	0.215347	0.000256	0.578765	3.3374	0.856473	-1.07472	1	1	4100000000	3830000000	22.7606	1800000000	22.0303	0	0	0	0	1	0	0	0	0	0	0	0	0	0
South Africa	2008	36	0.339	320000000	560000000	3.12687	6009.72	0.708073	61.154	51000000	-1.08176	19.5838	20.1435	1.85782	8.70113	16.4016	0.659268	4.1134	17.7496	0.153829	0.656967	0.332179	0.049529	0.005418	0.575648	3.31895	0.86537	-1.08204	1	1	3800000000	3440000000	22.6516	2400000000	22.3016	0	0	0	0	0	1	0	0	0	0	0	0	0	0
South Africa	2009	36	0.327	250000000	470000000	2.31217	5847.06	-6.01037	61.687	52000000	-1.11779	19.337	19.9682	1.57512	8.67369	16.3103	-2.49348	4.12207	17.7615	0.125427	0.449182	0.310808	-0.114493	0.072423	0.570526	3.09658	0.825591	-1.11922	1	1	3900000000	3690000000	22.7231	2700000000	22.4159	0	0	0	0	0	0	1	0	0	0	0	0	0	0
South Africa	2010	36	0.316	330000000	630000000	0.884905	5953.94	4.59452	62.218	52000000	-1.15201	19.6146	20.2612	0.797604	8.69181	16.3708	2.22965	4.13064	17.7733	0.065393	0.445573	0.191702	-0.029427	0.097749	0.60209	3.03883	0.762012	-1.15119	1	1	4500000000	4160000000	22.8416	3200000000	22.5938	0	0	0	0	0	0	0	1	0	0	0	0	0	0
South Africa	2011	36	0.322	440000000	820000000	0.903381	6067.13	1.6643	62.746	53000000	-1.1332	19.9023	20.5248	0.811378	8.71064	16.4329	1.28258	4.13909	17.7857	-0.004234	0.446406	0.21756	0.024032	0.129663	0.590839	3.05253	0.721903	-1.13272	1	1	4400000000	3950000000	22.7892	4000000000	22.796	0	0	0	0	0	0	0	0	1	0	0	0	0	0
South Africa	2012	36	0.322	580000000	1000000000	1.06492	6121.56	0.797301	63.272	54000000	-1.1332	20.1785	20.7233	0.926544	8.71957	16.4621	0.73056	4.14744	17.8005	-0.184171	0.398662	0.170115	-0.025387	0.084444	0.582153	2.79148	0.694504	-1.13232	1	1	3700000000	3120000000	22.5533	4000000000	22.8054	0	0	0	0	0	0	0	0	0	1	0	0	0	0
South Africa	2013	36	0.321	1100000000	1700000000	2.05358	6170.88	1.92226	63.793	55000000	-1.13631	20.8186	21.2539	1.46734	8.7276	16.4882	1.40832	4.15564	17.817	-0.138075	0.380482	0.306021	-0.046295	0.135301	0.600655	2.95174	0.677191	-1.13755	1	1	5100000000	3970000000	22.7951	5300000000	23.0916	0	0	0	0	0	0	0	0	0	0	1	0	0	0
South Africa	2014	36	0.326	790000000	1300000000	1.51933	6155.01	-0.606031	64.312	56000000	-1.12086	20.4875	20.9856	1.20544	8.72502	16.4798	-0.57399	4.16375	17.8336	-0.125287	0.230834	0.165044	-0.146389	0.155199	0.640297	2.7318	0.68714	-1.12106	1	1	5500000000	4730000000	22.971	5800000000	23.1771	0	0	0	0	0	0	0	0	0	0	0	1	0	0
South Africa	2015	36	0.315	970000000	1500000000	0.438736	6112.27	0.507676	64.828	57000000	-1.15518	20.6928	21.1287	0.425756	8.71805	16.4571	0.488067	4.17174	17.8537	-0.07084	0.208594	0.087329	-0.220545	0.015778	0.648553	2.55709	0.641368	-1.15408	1	1	3000000000	2000000000	22.111	6500000000	23.2818	0	0	0	0	0	0	0	0	0	0	0	0	1	0
South Africa	2016	36	0.308	680000000	1100000000	0.684613	6095.29	-0.685527	65.341	57000000	-1.17765	20.3376	20.8186	0.640015	8.71527	16.448	-0.640769	4.17962	17.8631	0.017026	0.119783	0.101403	-0.149085	0.04356	0.648331	2.61322	0.652466	-1.17496	1	1	160000000	-525000000		6400000000	23.2722	0	0	0	0	0	0	0	0	0	0	0	0	0	1
South Africa	2017	36	0.298	620000000	1100000000	0.539674	6125.69	-0.418446	65.85	58000000	-1.21066	20.2452	20.8186	0.516413	8.72025	16.4643	-0.407107	4.18738	17.8696	-0.127773	0.138878	0.070796	-0.284804	-0.156248	0.630275	2.27677	0.620875	-1.20974	1	1	190000000	-431000000		6100000000	23.2199	0	0	0	0	0	0	0	0	0	0	0	0	0	0
South Africa	2018	36	0.306	700000000	1300000000	1.37429	6117.27	0.520386	66.355	59000000	-1.18417	20.3666	20.9856	1.12295	8.71887	16.4598	0.499371	4.19502	17.8865	-0.136797	-0.040778	0.103647	-0.237547	-0.221828	0.637234	2.12834	0.60404	-1.17686	1	1	320000000	-380000000		6900000000	23.3463	0	0	0	0	0	0	0	0	0	0	0	0	0	0
South Africa	2019	36	0.312	970000000	1500000000	1.31408	6032.83	-1.34462	66.856	60000000	-1.16475	20.6928	21.1287	1.08701	8.70497	16.4143	-1.10537	4.20254	17.903	-0.031281	0.008505	0.127971	-0.283221	-0.188337	0.643926	2.26836	0.643136	-1.15405	1	1	720000000	-246000000		7200000000	23.3862	0	0	0	0	0	0	0	0	0	0	0	0	0	0
South Africa	2020	36	0.312	820000000	1400000000	0.933074	5569.58	-12.2226	67.354	61000000	-1.16475	20.5248	21.0597	0.833249	8.62508	16.1442	-3.19811	4.20996	17.9192	-0.059476	0.020495	0.046535	-0.252867	-0.243994	0.690294	2.1938	0.642232	-1.17074	1	1	980000000	164000000	19.6087	7300000000	23.3986	0	0	0	0	0	0	0	0	0	0	0	0	0	0
South Africa	2021	36	0.303	970000000	1700000000	9.66026	5756.2	6.53001	67.847	62000000	-1.19402	20.6928	21.2539	2.96384	8.65803	16.2574	2.57537	4.21726	17.9346	-0.034169	-0.090709	-0.07013	-0.750981	0.06498	0.783296	2.1087	0.600664	-1.19401	1	1	1300000000	372000000	20.427	6900000000	23.349	0	0	0	0	0	0	0	0	0	0	0	0	0	0
South Africa	2022	36	0.3	1400000000		2.27047	5783.86	-2.59864	68.335	62000000	-1.20397	21.0597		1.55844	8.66283	16.2736	-1.68326	4.22442	17.9487	-0.330095	-0.185126	-0.109028	-0.681386	0.040775	0.723274	1.77689	0.560164	-1.20036	1	1	1500000000	137000000	19.4268	230000000	19.9636	0	0	0	0	0	0	0	0	0	0	0	0	0	0
South Africa	2023	36	0.298	2600000000		0.904213	5747.42	-0.40261	68.819	63000000	-1.21066	21.6788		0.811995	8.65651	16.2522	-0.392457	4.23148	17.962	-0.28467	-0.223698	-0.256947	-0.665642	0.086235	0.744892	1.72312		-1.22491	1	1	2000000000	-649000000				0	0	0	0	0	0	0	0	0	0	0	0	0	0
Tanzania, United Rep. of	2003	37	0.165	1800000	4500000	2.09316	621.721	12.3275	23.611	37000000	-1.80181	14.4033	15.3196	1.48454	6.43249	14.928	3.20662	3.16171	17.4289	-0.734542	-0.611834	-0.499147	-0.855547	-0.308774	-0.427328	-0.1368	0.072548	-1.56015	1	0	2400000000	2420000000	22.2998	320000000	20.2742	1	0	0	0	0	0	0	0	0	0	0	0	0	0
Tanzania, United Rep. of	2004	37	0.155	4100000	8500000	2.65422	650.517	12.0505	24.223	38000000	-1.86433	15.2265	15.9556	1.70303	6.47777	14.8947	3.18397	3.1873	17.456	-0.56557	-0.495822	-0.610386	-0.671642	-0.389666	-0.533582	-0.052028	0.075527	-1.67507	1	0	2400000000	2380000000	22.2841	380000000	20.4579	0	1	0	0	0	0	0	0	0	0	0	0	0	0
Tanzania, United Rep. of	2005	37	0.186	4600000	11000000	5.08563	680.051	10.7689	24.845	39000000	-1.68201	15.3416	16.2134	2.32909	6.52217	14.86	3.07196	3.21266	17.4837	-0.607606	-0.49208	-0.438367	-0.583454	-0.286304	-0.363443	0.266861	0.087773	-1.56399	1	1	3200000000	3250000000	22.5936	610000000	20.9185	0	0	1	0	0	0	0	0	0	0	0	0	0	0
Tanzania, United Rep. of	2006	37	0.198	7200000	17000000	2.16457	704.503	9.55456	25.478	40000000	-1.61949	15.7896	16.6487	1.5149	6.55749	14.8308	2.95289	3.23781	17.5117	-0.228577	-0.407301	-0.451205	-0.357518	-0.444665	-0.200294	0.659198	0.089703	-1.52589	1	1	3700000000	3670000000	22.7165	1200000000	21.5908	0	0	0	1	0	0	0	0	0	0	0	0	0	0
Tanzania, United Rep. of	2007	37	0.178	20000000	32000000	2.66011	731.52	9.40838	26.121	41000000	-1.72597	16.8112	17.2812	1.70511	6.59513	14.7979	2.93756	3.26274	17.5396	-0.335751	-0.457431	-0.424297	-0.387062	-0.37888	-0.14247	0.636135	0.078263	-1.57289	1	1	4200000000	4180000000	22.8456	1800000000	22.0303	0	0	0	0	1	0	0	0	0	0	0	0	0	0
Tanzania, United Rep. of	2008	37	0.179	27000000	45000000	4.94944	752.54	6.09937	26.776	43000000	-1.72037	17.1113	17.6222	2.30247	6.62346	14.7721	2.50799	3.28751	17.5667	-0.416348	-0.543911	-0.530199	-0.228934	-0.355246	-0.166213	0.50897	0.075812	-1.56833	1	1	4100000000	4060000000	22.8171	2400000000	22.3016	0	0	0	0	0	1	0	0	0	0	0	0	0	0
Tanzania, United Rep. of	2009	37	0.175	23000000	45000000	3.24017	772.93	3.38941	27.439	44000000	-1.74297	16.951	17.6222	1.89178	6.65019	14.7466	1.93489	3.31196	17.5914	-0.447849	-0.470706	-0.627837	0.089181	-0.480134	-0.16029	0.519737	0.067967	-1.58556	1	1	3800000000	3740000000	22.7344	2700000000	22.4159	0	0	0	0	0	0	1	0	0	0	0	0	0	0
Tanzania, United Rep. of	2010	37	0.188	55000000	77000000	5.66397	801.299	9.17111	28.114	45000000	-1.67131	17.8228	18.1593	2.43497	6.68623	14.7107	2.91216	3.33627	17.6168	-0.542279	-0.462349	-0.620883	0.014472	-0.486346	-0.130868	0.443788	0.077048	-1.52979	1	1	3900000000	3890000000	22.7746	3200000000	22.5938	0	0	0	0	0	0	0	1	0	0	0	0	0	0
Tanzania, United Rep. of	2011	37	0.218	34000000	60000000	3.54721	838.999	11.8367	28.798	46000000	-1.52326	17.3419	17.9098	1.97861	6.73221	14.6619	3.16613	3.36031	17.6448	-0.60336	-0.449196	-0.660571	-0.024133	-0.514894	-0.141484	0.336093	0.082052	-1.41891	1	1	4500000000	4450000000	22.9103	4000000000	22.796	0	0	0	0	0	0	0	0	1	0	0	0	0	0
Tanzania, United Rep. of	2012	37	0.222	39000000	71000000	4.53878	851.911	4.22519	29.493	47000000	-1.50508	17.4791	18.0782	2.21773	6.74748	14.6449	2.14793	3.38415	17.6736	-0.76462	-0.410142	-0.701561	0.051454	-0.537633	-0.176014	0.219685	0.095463	-1.43019	1	1	4400000000	4350000000	22.886	4000000000	22.8054	0	0	0	0	0	0	0	0	0	1	0	0	0	0
Tanzania, United Rep. of	2013	37	0.231	47000000	80000000	4.57243	882.812	10.4777	30.196	49000000	-1.46534	17.6657	18.1975	2.22494	6.78311	14.6037	3.04466	3.40771	17.7037	-0.781171	-0.353274	-0.712979	-0.162121	-0.477349	-0.203858	0.179607	0.0969	-1.3975	1	1	3700000000	3650000000	22.7111	5300000000	23.0916	0	0	0	0	0	0	0	0	0	0	1	0	0	0
Tanzania, United Rep. of	2014	37	0.217	140000000	220000000	2.83293	913.811	5.96374	30.904	50000000	-1.52786	18.7572	19.2091	1.76425	6.81762	14.5614	2.4858	3.43089	17.7345	-0.761549	-0.36327	-0.657759	-0.597119	-0.401008	-0.19349	0.097293	0.089277	-1.42936	1	1	5100000000	4930000000	23.0117	5800000000	23.1771	0	0	0	0	0	0	0	0	0	0	0	1	0	0
Tanzania, United Rep. of	2015	37	0.245	110000000	150000000	3.17633	939.127	9.71848	31.617	52000000	-1.4065	18.516	18.8261	1.87278	6.84495	14.5262	2.96981	3.4537	17.7672	-0.709871	-0.427903	-0.653442	-0.423461	-0.3956	-0.222136	0.151875	0.097938	-1.33026	1	1	5500000000	5410000000	23.1052	6500000000	23.2818	0	0	0	0	0	0	0	0	0	0	0	0	1	0
Tanzania, United Rep. of	2016	37	0.236	87000000	130000000	1.73591	970.156	11.7484	32.333	54000000	-1.44392	18.2814	18.683	1.31889	6.87746	14.4823	3.15867	3.47609	17.8012	-0.53142	-0.483073	-0.606901	-0.448247	-0.396327	-0.223375	0.255917	0.096874	-1.36745	1	1	3000000000	2890000000	22.4763	6400000000	23.2722	0	0	0	0	0	0	0	0	0	0	0	0	0	1
Tanzania, United Rep. of	2017	37	0.261	91000000	130000000	1.76012	1001.89	10.6431	33.053	56000000	-1.34324	18.3264	18.683	1.33091	6.90964	14.4363	3.06026	3.49811	17.8346	-0.486995	-0.610115	-0.682188	-0.570162	-0.470542	-0.278485	-0.012481	0.090958	-1.25981	1	0	160000000	64300000	18.6719	6100000000	23.2199	0	0	0	0	0	0	0	0	0	0	0	0	0	0
Tanzania, United Rep. of	2018	37	0.256	100000000	140000000	1.70441	1024.02	9.72616	33.776	57000000	-1.36258	18.4207	18.7571	1.30305	6.93149	14.4036	2.9706	3.51975	17.8662	-0.475952	-0.640993	-0.779476	-0.580476	-0.573051	-0.380524	-0.244237	0.08957	-1.36608	1	0	190000000	88700000	18.9943	6900000000	23.3463	0	0	0	0	0	0	0	0	0	0	0	0	0	0
Tanzania, United Rep. of	2019	37	0.286	100000000	140000000	1.99459	1051.77	10.3311	34.5	59000000	-1.25176	18.4207	18.7571	1.44122	6.95823	14.3618	3.03064	3.54096	17.896	-0.420571	-0.668204	-0.854387	-0.38842	-0.567784	-0.521159	-0.272471	0.095145	-1.32967	1	0	320000000	220000000	19.9038	7200000000	23.3862	0	0	0	0	0	0	0	0	0	0	0	0	0	0
Tanzania, United Rep. of	2020	37	0.288	150000000	200000000	1.42846	1041.26	2.52195	35.227	61000000	-1.24479	18.8262	19.1138	1.15441	6.94819	14.3777	1.65535	3.56181	17.9259	-0.405754	-0.689335	-0.739272	-0.480808	-0.615206	-0.735241	-0.393122	0.090071	-1.29676	1	0	720000000	574000000	20.861	7300000000	23.3986	0	0	0	0	0	0	0	0	0	0	0	0	0	0
Tanzania, United Rep. of	2021	37	0.317	170000000	250000000	1.68494	1054.32	4.1	35.954	63000000	-1.14885	18.9513	19.337	1.29316	6.96065	14.3579	2.11869	3.58224	17.9559	-0.39461	-0.640138	-0.648341	-0.335559	-0.551463	-0.714554	-0.152376	0.096473	-1.30462	1	0	980000000	814000000	21.2107	6900000000	23.349	0	0	0	0	0	0	0	0	0	0	0	0	0	0
Tanzania, United Rep. of	2022	37		320000000		1.89729	1070.59	4.3	36.682	65000000		19.5838		1.39673	6.97596	14.3329	2.16502	3.60229	17.9855	-0.354882	-0.563533	-0.460366	-0.260344	-0.462282	-0.653197	0.213795	0.089475	-1.46593	1	1	1300000000	1020000000	21.438	230000000	19.9636	0	0	0	0	0	0	0	0	0	0	0	0	0	0
Tanzania, United Rep. of	2023	37		390000000		2.05791	1092.86	4.8	37.409	67000000		19.7817		1.46924	6.99656	14.2982	2.27244	3.62191	18.0145	-0.319897	-0.588395	-0.455081	-0.052752	-0.373498	-0.533727	0.453187		-1.48649	1	1	1500000000	1150000000	21.5533			0	0	0	0	0	0	0	0	0	0	0	0	0	0
Togo	2003	38	0.324	34846	147207	1.53192	702.799	3.45795	34.265	5600000	-1.12701	10.4587	11.8996	1.21234	6.55507	14.8328	1.9541	3.53412	15.5297	-0.902239	-0.687587	-1.29204	-0.185997	-0.955924	-1.18087	-1.53905	0.298502	-1.10437	0	0	2000000000	1950000000	22.0847	320000000	20.2742	1	0	0	0	0	0	0	0	0	0	0	0	0	0
Togo	2004	38	0.319	202064	363486	2.5056	678.288	-3.7469	34.724	5700000	-1.14256	12.2163	12.8035	1.64931	6.51957	14.8621	-2.03142	3.54743	15.5554	-0.943994	-0.864378	-1.38802	-0.314871	-1.10269	-1.23124	-1.9792	0.278697	-1.13131	0	0	2400000000	2420000000	22.3005	380000000	20.4579	0	1	0	0	0	0	0	0	0	0	0	0	0	0
Togo	2005	38	0.322	3700000	3900000	2.97971	630.249	5.06818	35.185	5800000	-1.1332	15.1238	15.1765	1.81201	6.44612	14.9182	2.32572	3.56062	15.581	-0.873771	-0.842336	-1.45624	-1.44022	-1.06443	-1.22173	-2.43271	0.269012	-1.11943	0	0	2400000000	2380000000	22.2843	610000000	20.9185	0	0	1	0	0	0	0	0	0	0	0	0	0	0
Togo	2006	38	0.322	2800000	3300000	2.75216	629.08	7.90019	35.649	6000000	-1.1332	14.8451	14.9942	1.73702	6.44426	14.9195	2.76402	3.57372	15.609	-1.04961	-0.91954	-1.49391	-0.527322	-0.94875	-1.19515	-2.12957	0.223465	-1.11968	0	0	3200000000	3250000000	22.5942	1200000000	21.5908	0	0	0	1	0	0	0	0	0	0	0	0	0	0
Togo	2007	38	0.267	1900000	2600000	1.65977	603.838	-5.68652	36.116	6200000	-1.32051	14.4574	14.771	1.28024	6.40331	14.9484	-2.43889	3.58674	15.6382	-0.997273	-0.975777	-1.52461	-0.341405	-0.930306	-1.06769	-1.98954	0.219068	-1.30216	0	0	3700000000	3670000000	22.7179	1800000000	22.0303	0	0	0	0	1	0	0	0	0	0	0	0	0	0
Togo	2008	38	0.225	1800000	2900000	1.11147	610.406	-2.09674	36.587	6400000	-1.49165	14.4033	14.8802	0.958038	6.41412	14.9409	-1.48608	3.59969	15.6669	-0.975758	-0.973068	-1.48155	-0.168963	-0.833384	-0.98822	-1.742	0.21282	-1.48099	0	0	4200000000	4190000000	22.8499	2400000000	22.3016	0	0	0	0	0	1	0	0	0	0	0	0	0	0
Togo	2009	38	0.211	3500000	5600000	0.980635	625.712	2.68667	37.058	6600000	-1.5559	15.0683	15.5383	0.867614	6.43889	14.9234	1.71441	3.61248	15.6953	-1.03231	-0.877427	-1.35659	-0.165576	-0.896128	-0.978558	-1.65563	0.339558	-1.5492	0	0	4100000000	4080000000	22.8229	2700000000	22.4159	0	0	0	0	0	0	1	0	0	0	0	0	0	0
Togo	2010	38	0.226	3800000	7400000	2.63493	644.564	8.78901	37.533	6700000	-1.48722	15.1505	15.817	1.69621	6.46857	14.9016	2.86987	3.62522	15.7225	-0.967423	-0.887267	-1.384	-0.179348	-0.93558	-0.952039	-1.66026	0.330828	-1.47933	0	0	3800000000	3760000000	22.7395	3200000000	22.5938	0	0	0	0	0	0	0	1	0	0	0	0	0	0
Togo	2011	38	0.236	7900000	17000000	13.4388	663.964	8.60426	38.032	6900000	-1.44392	15.8824	16.6487	3.29267	6.49823	14.879	2.84876	3.63843	15.7494	-1.02653	-1.01898	-1.37213	-0.162598	-0.893909	-0.903721	-1.72821	0.301342	-1.44244	0	0	3900000000	3940000000	22.7866	4000000000	22.796	0	0	0	0	0	0	0	0	1	0	0	0	0	0
Togo	2012	38	0.235	4000000	7200000	2.24458	687.496	-3.03515	38.546	7100000	-1.44817	15.2018	15.7896	1.54796	6.53306	14.8511	-1.8295	3.65185	15.7757	-1.00772	-0.855401	-1.29686	-0.386458	-0.94806	-0.995809	-1.72606	0.252012	-1.462	0	0	4500000000	4480000000	22.917	4000000000	22.8054	0	0	0	0	0	0	0	0	0	1	0	0	0	0
Togo	2013	38	0.171	22000000	25000000	3.04894	709.092	22.3161	39.061	7300000	-1.76609	16.9065	17.0344	1.83381	6.56399	14.8252	3.79896	3.66512	15.8014	-1.03498	-0.940926	-1.28965	-0.353711	-0.984304	-0.904566	-1.76836	0.177708	-1.74766	0	0	4400000000	4360000000	22.8899	5300000000	23.0916	0	0	0	0	0	0	0	0	0	0	1	0	0	0
Togo	2014	38	0.185	16000000	20000000	0.84495	730.292	10.2725	39.579	7500000	-1.6874	16.5881	16.8112	0.767385	6.59344	14.7995	3.02498	3.6783	15.8267	-0.900183	-0.845188	-1.26683	-0.167127	-0.85859	-0.766875	-1.32192	0.157237	-1.73493	0	0	3700000000	3680000000	22.7196	5800000000	23.1771	0	0	0	0	0	0	0	0	0	0	0	1	0	0
Togo	2015	38	0.287	32000000	35000000	4.48027	751.052	-0.483294	40.1	7700000	-1.24827	17.2813	17.3709	2.20506	6.62148	14.7739	-0.46622	3.69138	15.8519	-0.754961	-0.863929	-1.22631	-0.232123	-0.818953	-0.700997	-1.1654	0.180098	-1.18787	0	0	5100000000	5040000000	23.0334	6500000000	23.2818	0	0	0	0	0	0	0	0	0	0	0	0	1	0
Togo	2016	38	0.266	40000000	48000000	-0.762758	763.277	16.1859	40.628	7900000	-1.32426	17.5044	17.6867	-0.703322	6.63762	14.7587	3.47824	3.70446	15.8771	-0.708208	-0.834298	-1.11862	-0.175117	-0.652606	-0.545823	-0.785363	0.210936	-1.31975	0	0	5500000000	5480000000	23.1181	6400000000	23.2722	0	0	0	0	0	0	0	0	0	0	0	0	0	1
Togo	2017	38	0.236	8500000	11000000	1.38645	774.277	1.59092	41.162	8100000	-1.44392	15.9556	16.2134	1.13008	6.65193	14.7449	1.24416	3.71751	15.9021	-0.73537	-0.832187	-1.1657	-0.874445	-0.730987	-0.62511	-1.25762	0.174374	-1.41056	0	0	3000000000	2960000000	22.5031	6100000000	23.2199	0	0	0	0	0	0	0	0	0	0	0	0	0	0
Togo	2018	38	0.211	13000000	16000000	-2.57455	791.594	8.28804	41.702	8300000	-1.5559	16.3805	16.5881	-1.67457	6.67405	14.7231	2.81158	3.73055	15.9268	-0.74925	-0.706136	-1.09388	-0.885995	-0.619188	-0.759019	-1.10924	0.177229	-1.53805	0	0	160000000	142000000	19.4665	6900000000	23.3463	0	0	0	0	0	0	0	0	0	0	0	0	0	0
Togo	2019	38	0.216	12000000	16000000	4.94369	810.514	-1.64793	42.248	8500000	-1.53248	16.3004	16.5881	2.30134	6.69767	14.6989	-1.27412	3.74356	15.9512	-0.746112	-0.744945	-0.972674	-0.908258	-0.590547	-0.730398	-1.01833	0.184312	-1.4082	0	0	190000000	177000000	19.6833	7200000000	23.3862	0	0	0	0	0	0	0	0	0	0	0	0	0	0
Togo	2020	38	0.251	28000000	35000000	-0.800061	806.956	3.90215	42.8	8700000	-1.3823	17.1477	17.3709	-0.732716	6.69327	14.7034	2.0707	3.75654	15.9754	-0.730152	-0.664302	-0.730157	-0.890698	-0.67415	-0.750612	-0.83226	0.191727	-1.30951	0	0	320000000	292000000	20.1866	7300000000	23.3986	0	0	0	0	0	0	0	0	0	0	0	0	0	0
Togo	2021	38	0.277	29000000	40000000	-1.63291	835.199	5.7796	43.358	8900000	-1.28374	17.1828	17.5044	-1.2663	6.72767	14.6669	2.45488	3.76949	15.9991	-0.690799	-0.646791	-0.686272	-0.695707	-0.585921	-0.793219	-0.62623	0.198074	-1.42186	0	0	720000000	695000000	21.0524	6900000000	23.349	0	0	0	0	0	0	0	0	0	0	0	0	0	0
Togo	2022	38		24000000		-2.12132	862.764	6.3577	43.921	9100000		16.9936		-1.49661	6.76014	14.6305	2.54894	3.78239	16.0227	-0.637628	-0.562868	-0.645623	-0.788052	-0.550359	-0.755018	-0.484936	0.188027	-1.47938	0	0	980000000	960000000	21.3756	230000000	19.9636	0	0	0	0	0	0	0	0	0	0	0	0	0	0
Togo	2023	38		39000000		0.366259	896.875	6.74272	44.49	9300000		17.4791		0.358528	6.79892	14.5846	2.60706	3.79526	16.046	-0.619175	-0.49323	-0.578052	-0.954195	-0.5275	-0.782708	-0.439543		-1.55235	0	0	1300000000	1300000000	21.6809			0	0	0	0	0	0	0	0	0	0	0	0	0	0
Tunisia	2003	39	0.219	6800000	13000000	1.96505	3058.23		64.585	10000000	-1.51868	15.7324	16.3805	1.42789	8.02559	13.0803		4.16798	16.1252	0.123505	-0.008071	0.470419	0.317871	-0.190575	-0.920871	1.99599	0.260245	-1.51398	1	1	1500000000	1530000000	21.8417	320000000	20.2742	1	0	0	0	0	0	0	0	0	0	0	0	0	0
Tunisia	2004	39	0.225	16000000	30000000	1.89889	3218.73		64.95	10000000	-1.49165	16.5881	17.2167	1.39748	8.07674	13.4973		4.17362	16.1346	0.067844	-0.114593	0.417557	0.148958	0.046694	-0.866649	1.97489	0.256222	-1.48947	1	1	2000000000	1930000000	22.0765	380000000	20.4579	0	1	0	0	0	0	0	0	0	0	0	0	0	0
Tunisia	2005	39	0.211	7800000	27000000	2.20845	3301.94		65.237	10000000	-1.5559	15.8696	17.1114	1.53315	8.10227	13.6835		4.17803	16.1433	-0.078068	-0.043588	0.339725	0.024227	-0.036269	-0.950093	1.70207	0.251056	-1.55164	1	1	2400000000	2410000000	22.2973	610000000	20.9185	0	0	1	0	0	0	0	0	0	0	0	0	0	0
Tunisia	2006	39	0.228	17000000	45000000	9.42473	3444.56		65.524	10000000	-1.47841	16.6487	17.6222	2.93929	8.14455	13.9671		4.18242	16.1521	-0.012532	0.191378	0.67924	0.208512	0.112959	-1.29792	2.18603	0.241747	-1.47535	1	1	2400000000	2370000000	22.2787	1200000000	21.5908	0	0	0	1	0	0	0	0	0	0	0	0	0	0
Tunisia	2007	39	0.274	25000000	50000000	3.89395	3642.12		65.809	10000000	-1.29463	17.0344	17.7275	2.06867	8.20032	14.3034		4.18676	16.1613	-0.109465	0.066711	0.477556	0.158262	0.080829	-1.37891	1.77661	0.24323	-1.29232	1	1	3200000000	3220000000	22.5873	1800000000	22.0303	0	0	0	0	1	0	0	0	0	0	0	0	0	0
Tunisia	2008	39	0.246	31000000	65000000	5.79739	3760.12		66.093	11000000	-1.40242	17.2495	17.9899	2.45791	8.23221	14.4803		4.19106	16.1709	-0.165582	0.087894	0.306298	0.099821	0.079569	-1.35054	1.6152	0.241454	-1.40069	1	1	3700000000	3650000000	22.71	2400000000	22.3016	0	0	0	0	0	1	0	0	0	0	0	0	0	0
Tunisia	2009	39	0.294	50000000	88000000	3.50988	3835.26		66.376	11000000	-1.22417	17.7275	18.2929	1.96843	8.25199	14.5852		4.19533	16.1811	-0.079157	-0.006241	0.366236	0.059612	0.119992	-1.35834	1.65587	0.232615	-1.22117	1	1	4200000000	4150000000	22.8384	2700000000	22.4159	0	0	0	0	0	0	1	0	0	0	0	0	0	0
Tunisia	2010	39	0.317	100000000	160000000	2.88814	3906.91		66.657	11000000	-1.14885	18.4207	18.8907	1.78247	8.2705	14.6805		4.19956	16.1919	-0.118835	-0.087302	0.158016	-0.063976	0.038853	-1.41616	1.25777	0.250147	-1.14531	1	1	4100000000	3980000000	22.7989	3200000000	22.5938	0	0	0	0	0	0	0	1	0	0	0	0	0	0
Tunisia	2011	39	0.312	94000000	140000000	0.899078	3784.75	-5.15127	66.938	11000000	-1.16475	18.3588	18.7571	0.808181	8.23873	14.5153	-2.34168	4.20377	16.203	-0.022445	-0.266437	-0.001496	-0.353742	-0.192856	-0.370504	1.35046	0.238682	-1.16097	1	1	3800000000	3660000000	22.7152	4000000000	22.796	0	0	0	0	0	0	0	0	1	0	0	0	0	0
Tunisia	2012	39	0.306	88000000	140000000	3.28519	3900.05	1.06861	67.218	11000000	-1.18417	18.2929	18.7571	1.90497	8.26875	14.6715	0.929068	4.20794	16.2143	-0.033658	-0.242597	-0.052203	-0.721317	-0.163849	-0.171652	1.29457	0.246546	-1.17915	1	1	3900000000	3860000000	22.7661	4000000000	22.8054	0	0	0	0	0	0	0	0	0	1	0	0	0	0
Tunisia	2013	39	0.287	94000000	160000000	2.17441	3947.59	-0.511099	67.495	11000000	-1.24827	18.3588	18.8907	1.51902	8.28086	14.7326	-0.491117	4.21205	16.2262	-0.041583	-0.285446	-0.058743	-0.902563	-0.178838	-0.084491	1.20731	0.239632	-1.23915	1	1	4500000000	4390000000	22.8968	5300000000	23.0916	0	0	0	0	0	0	0	0	0	0	1	0	0	0
Tunisia	2014	39	0.273	96000000	160000000	2.03843	4021.6	-0.110584	67.772	11000000	-1.29828	18.3799	18.8907	1.46069	8.29944	14.824	-0.11036	4.21615	16.238	-0.019063	-0.339506	-0.066321	-0.851662	-0.068824	0.192879	1.44179	0.243599	-1.28748	1	1	4400000000	4290000000	22.8728	5800000000	23.1771	0	0	0	0	0	0	0	0	0	0	0	1	0	0
Tunisia	2015	39	0.28	96000000	150000000	2.11999	4014.95	-2.02656	68.056	11000000	-1.27297	18.3799	18.8261	1.49604	8.29778	14.816	-1.45545	4.22033	16.2493	-0.077178	-0.388389	-0.102188	-0.960177	-0.04647	0.241306	1.33255	0.255288	-1.26409	1	1	3700000000	3600000000	22.6976	6500000000	23.2818	0	0	0	0	0	0	0	0	0	0	0	0	1	0
Tunisia	2016	39	0.273	110000000	160000000	1.40345	4015.3	-1.18803	68.346	12000000	-1.29828	18.516	18.8907	1.13998	8.29787	14.8164	-1.00829	4.22458	16.2603	-0.163241	-0.453966	-0.206499	-1.13972	0.0216	0.303652	1.15149	0.245854	-1.2882	1	1	5100000000	4960000000	23.0178	6400000000	23.2722	0	0	0	0	0	0	0	0	0	0	0	0	0	1
Tunisia	2017	39	0.264	99000000	160000000	1.92331	4062.23	-0.296407	68.642	12000000	-1.33181	18.4106	18.8907	1.4088	8.30949	14.8725	-0.29223	4.22891	16.2709	-0.159597	-0.362543	-0.050735	-1.02349	0.093789	0.161946	1.36951	0.245791	-1.32428	1	1	5500000000	5420000000	23.1072	6100000000	23.2199	0	0	0	0	0	0	0	0	0	0	0	0	0	0
Tunisia	2018	39	0.256	140000000	210000000	2.32248	4128.1	0.81493	68.945	12000000	-1.36258	18.7572	19.1626	1.57921	8.32557	14.9487	0.744284	4.23331	16.2807	-0.114437	-0.494956	-0.006535	-0.868207	0.053314	0.19141	1.38524	0.23845	-1.34871	1	1	3000000000	2830000000	22.4577	6900000000	23.3463	0	0	0	0	0	0	0	0	0	0	0	0	0	0
Tunisia	2019	39	0.249	160000000	220000000	1.94488	4154.96	-0.909232	69.254	12000000	-1.3903	18.8907	19.2091	1.41871	8.33206	14.979	-0.815713	4.23778	16.2899	-0.139625	-0.385124	-0.035374	-0.877085	0.087142	0.266349	1.49712	0.228837	-1.38927	1	1	160000000	-4719552	-16.0582	7200000000	23.3862	0	0	0	0	0	0	0	0	0	0	0	0	0	0
Tunisia	2020	39	0.252	120000000	190000000	1.46634	3749.27	-10.3537	69.568	12000000	-1.37833	18.603	19.0625	1.17595	8.22932	14.4647	-3.03282	4.2423	16.2983	-0.115354	-0.303489	-0.186425	-0.594326	0.141534	0.283748	1.64447	0.235562	-1.37188	1	1	190000000	68700000	18.7389	7300000000	23.3986	0	0	0	0	0	0	0	0	0	0	0	0	0	0
Tunisia	2021	39	0.267	130000000	210000000	1.16289	3902.54	9.8271	69.888	12000000	-1.32051	18.683	19.1626	0.991999	8.26938	14.6748	2.98087	4.24689	16.3045	-0.262329	-0.400297	-0.207107	-0.756552	0.066303	0.109903	1.22005	0.24682	-1.37096	1	1	320000000	190000000	19.7575	6900000000	23.349	0	0	0	0	0	0	0	0	0	0	0	0	0	0
Tunisia	2022	39		170000000		1.43099	3983.49	0.703676	70.214	12000000		18.9513		1.15586	8.28991	14.7775	0.655676	4.25155	16.3103	-0.299797	-0.414176	-0.262753	-0.594559	-0.112762	-0.2481	0.870391	0.24678	-1.34197	1	1	720000000	554000000	20.8256	230000000	19.9636	0	0	0	0	0	0	0	0	0	0	0	0	0	0
Tunisia	2023	39				1.50859	3958.56	-0.968116	70.544	12000000				1.19952	8.28364	14.7464	-0.858647	4.25624	16.317	-0.3419	-0.619133	-0.300515	-0.630951	-0.138983	-0.212897	0.635722		-1.30301	1	1	980000000					0	0	0	0	0	0	0	0	0	0	0	0	0	0
Uganda	2003	40	0.133	7800000	8700000	3.06033	564.721	9.46879	16.061	26000000	-2.01741	15.8696	15.9788	1.83735	6.33633	14.9923	2.94392	2.77639	17.0871	-0.948509	-0.170014	-0.45273	-1.56096	-0.540638	-0.702457	-0.560311	0.0425	-1.66088	0	0	1300000000	1330000000	21.7046	320000000	20.2742	1	0	0	0	0	0	0	0	0	0	0	0	0	0
Uganda	2004	40	0.132	9300000	9800000	3.72085	585.339	8.02069	16.507	27000000	-2.02495	16.0455	16.0979	2.02469	6.37219	14.9693	2.77904	2.80379	17.1171	-0.811879	-0.113615	-0.471559	-1.30477	-0.693986	-0.724424	-0.452146	0.042968	-1.66553	0	0	1500000000	1530000000	21.84	380000000	20.4579	0	1	0	0	0	0	0	0	0	0	0	0	0	0
Uganda	2005	40	0.146	7500000	9700000	4.11083	604.405	11.5581	16.96	28000000	-1.92415	15.8304	16.0876	2.12125	6.40424	14.9478	3.1424	2.83086	17.1464	-0.833649	-0.268432	-0.57208	-1.41722	-0.542148	-0.597284	-0.522782	0.049313	-1.62354	0	0	2000000000	1940000000	22.0809	610000000	20.9185	0	0	1	0	0	0	0	0	0	0	0	0	0	0
Uganda	2006	40	0.178	9300000	11000000	6.45706	650.271	14.7348	17.425	29000000	-1.72597	16.0455	16.2134	2.56426	6.47739	14.895	3.38451	2.85791	17.1757	-0.787619	-0.252238	-0.581118	-1.14035	-0.325427	-0.445383	-0.104746	0.0547	-1.54484	0	0	2400000000	2410000000	22.2967	1200000000	21.5908	0	0	0	1	0	0	0	0	0	0	0	0	0	0
Uganda	2007	40	0.168	15000000	17000000	6.6566	684.542	9.60245	17.899	30000000	-1.78379	16.5236	16.6487	2.59435	6.52875	14.8546	2.95787	2.88474	17.2051	-0.825755	-0.250691	-0.451821	-0.916478	-0.357663	-0.486064	0.018156	0.057839	-1.60528	0	1	2400000000	2370000000	22.2795	1800000000	22.0303	0	0	0	0	1	0	0	0	0	0	0	0	0	0
Uganda	2008	40	0.163	33000000	37000000	5.04737	722.565	8.81937	18.384	31000000	-1.81401	17.312	17.4264	2.32169	6.58281	14.8089	2.8733	2.91148	17.2345	-0.840164	-0.255989	-0.620235	-0.87574	-0.344882	-0.509935	-0.106969	0.054006	-1.60187	0	0	3200000000	3220000000	22.5848	2400000000	22.3016	0	0	0	0	0	1	0	0	0	0	0	0	0	0
Uganda	2009	40	0.173	38000000	43000000	3.34916	749.343	5.74686	18.878	31000000	-1.75446	17.4531	17.5767	1.92343	6.6192	14.776	2.44929	2.938	17.264	-0.909787	-0.192969	-0.670799	-0.991806	-0.411507	-0.509125	-0.247718	0.054242	-1.58536	0	0	3700000000	3640000000	22.708	2700000000	22.4159	0	0	0	0	0	0	1	0	0	0	0	0	0	0
Uganda	2010	40	0.183	26000000	33000000	2.039	768.624	7.86622	19.383	32000000	-1.69827	17.0736	17.312	1.46094	6.6446	14.752	2.75974	2.9644	17.2934	-0.923494	-0.201333	-0.572281	-1.00056	-0.39687	-0.51837	-0.18815	0.060269	-1.54181	0	0	4200000000	4170000000	22.8441	3200000000	22.5938	0	0	0	0	0	0	0	1	0	0	0	0	0	0
Uganda	2011	40	0.187	36000000	45000000	3.20861	816.516	11.2971	19.898	33000000	-1.67665	17.399	17.6222	1.88243	6.70505	14.6911	3.11964	2.99062	17.3227	-0.936402	-0.176683	-0.559457	-0.976102	-0.359689	-0.525405	-0.132333	0.060839	-1.52399	0	0	4100000000	4050000000	22.8149	4000000000	22.796	0	0	0	0	0	0	0	0	1	0	0	0	0	0
Uganda	2012	40	0.183	53000000	59000000	4.41439	823.58	3.05659	20.424	34000000	-1.69827	17.7858	17.893	2.1906	6.71366	14.682	1.83619	3.01671	17.3517	-1.00158	-0.262374	-0.596215	-0.868967	-0.35628	-0.493546	-0.203549	0.056388	-1.59885	0	0	3800000000	3710000000	22.7263	4000000000	22.8054	0	0	0	0	0	0	0	0	0	1	0	0	0	0
Uganda	2013	40	0.163	33000000	43000000	3.79032	828.989	2.14253	20.958	35000000	-1.81401	17.312	17.5767	2.04256	6.72021	14.675	1.50562	3.04252	17.3804	-1.05631	-0.276472	-0.611746	-0.838691	-0.346414	-0.552047	-0.276473	0.056159	-1.6276	0	0	3900000000	3910000000	22.7802	5300000000	23.0916	0	0	0	0	0	0	0	0	0	0	1	0	0	0
Uganda	2014	40	0.154	42000000	56000000	3.2459	845.979	6.34176	21.504	36000000	-1.8708	17.5532	17.8409	1.89347	6.74049	14.6527	2.54646	3.06824	17.41	-1.09779	-0.256649	-0.540372	-0.941126	-0.394639	-0.585888	-0.33964	0.057849	-1.70446	0	0	4500000000	4450000000	22.9085	5800000000	23.1771	0	0	0	0	0	0	0	0	0	0	0	1	0	0
Uganda	2015	40	0.171	75000000	92000000	2.27761	862.935	7.75365	22.06	38000000	-1.76609	18.133	18.3373	1.56131	6.76034	14.6303	2.74544	3.09377	17.4407	-1.08141	-0.319013	-0.575545	-0.804576	-0.414233	-0.567826	-0.347009	0.059269	-1.62499	0	0	4400000000	4310000000	22.8776	6500000000	23.2818	0	0	0	0	0	0	0	0	0	0	0	0	1	0
Uganda	2016	40	0.163	68000000	79000000	2.14253	874.648	4.55261	22.624	39000000	-1.81401	18.035	18.185	1.50562	6.77382	14.6146	2.2207	3.11901	17.4739	-1.08674	-0.27256	-0.63231	-0.718276	-0.270557	-0.64782	-0.251309	0.062991	-1.6035	0	0	3700000000	3630000000	22.7053	6400000000	23.2722	0	0	0	0	0	0	0	0	0	0	0	0	0	1
Uganda	2017	40	0.167	92000000	110000000	2.61089	871.094	6.8481	23.196	40000000	-1.78976	18.3373	18.516	1.68764	6.76975	14.6194	2.62241	3.14398	17.5088	-1.06944	-0.263932	-0.632979	-0.569949	-0.31918	-0.58856	-0.170748	0.066208	-1.56676	0	0	5100000000	4980000000	23.0214	6100000000	23.2199	0	0	0	0	0	0	0	0	0	0	0	0	0	0
Uganda	2018	40	0.159	130000000	150000000	3.20513	895.075	4.84258	23.774	42000000	-1.83885	18.683	18.8261	1.88139	6.79691	14.5871	2.28109	3.16859	17.5428	-1.05123	-0.286416	-0.692296	-0.701696	-0.32119	-0.680527	-0.332771	0.064379	-1.61526	0	0	5500000000	5390000000	23.1015	6900000000	23.3463	0	0	0	0	0	0	0	0	0	0	0	0	0	0
Uganda	2019	40	0.165	66000000	86000000	3.68568	920.939	9.03894	24.361	43000000	-1.80181	18.0052	18.2699	2.01552	6.82539	14.5516	2.89774	3.19298	17.5767	-1.17447	-0.414516	-0.648661	-0.694264	-0.345431	-0.645141	-0.482137	0.062013	-1.59957	0	0	3000000000	2910000000	22.4835	7200000000	23.3862	0	0	0	0	0	0	0	0	0	0	0	0	0	0
Uganda	2020	40	0.164	96000000	120000000	3.1688	917.035	3.24821	24.954	44000000	-1.80789	18.3799	18.603	1.87051	6.82115	14.557	1.89415	3.21703	17.61	-1.06589	-0.482214	-0.616496	-0.811039	-0.345574	-0.712288	-0.525787	0.06076	-1.58896	0	0	160000000	59300000	18.5909	7300000000	23.3986	0	0	0	0	0	0	0	0	0	0	0	0	0	0
Uganda	2021	40	0.175	87000000		4.06674	919.402	3.47076	25.553	46000000	-1.74297	18.2814		2.11077	6.82372	14.5537	1.95766	3.24076	17.6422	-1.02854	-0.490781	-0.600672	-0.937759	-0.369335	-0.820719	-0.631631	0.063448	-1.58601	0	0	190000000	102000000	19.131	6900000000	23.349	0	0	0	0	0	0	0	0	0	0	0	0	0	0
Uganda	2022	40				6.48072	933.094	5.12696	26.159	47000000				2.56788	6.83851	14.5347	2.33704	3.26419	17.6723	-1.0612	-0.490339	-0.605069	-0.711016	-0.374035	-0.799532	-0.547408	0.055276	-1.71659	0	0	320000000			230000000	19.9636	0	0	0	0	0	0	0	0	0	0	0	0	0	0
Uganda	2023	40				6.13337	955.746	4.02949	26.771	49000000				2.51347	6.86249	14.5028	2.10184	3.28732	17.7003	-1.04257	-0.517365	-0.549509	-0.695506	-0.474926	-0.695845	-0.526962		-1.74417	0	0	720000000					0	0	0	0	0	0	0	0	0	0	0	0	0	0
Zambia	2003	41	0.063	922272	1800000	7.07893	863.65	11.5173	35.951	11000000	-2.76462	13.7346	14.4033	2.65522	6.76117	14.6293	3.13888	3.58216	16.2119	-0.641859	-0.640949	-1.00848	0.21838	-0.381814	-0.36678	-0.015748	0.105347	-2.07113	1	0	980000000	983000000	21.3994	320000000	20.2742	1	0	0	0	0	0	0	0	0	0	0	0	0	0
Zambia	2004	41	0.062	2700000	5000000	5.85169	895.475	12.6556	36.43	11000000	-2.78062	14.8088	15.425	2.4671	6.79736	14.5865	3.2328	3.59539	16.2437	-0.604488	-0.629703	-0.931253	0.190814	-0.479586	-0.444225	-0.056062	0.096652	-2.09331	1	0	1300000000	1340000000	21.7084	380000000	20.4579	0	1	0	0	0	0	0	0	0	0	0	0	0	0
Zambia	2005	41	0.063	5800000	7400000	4.28403	929.079	12.0597	36.911	12000000	-2.76462	15.5734	15.817	2.16139	6.83419	14.5403	3.18473	3.60851	16.2767	-0.59244	-0.742619	-0.936883	0.108463	-0.517538	-0.430346	-0.198802	0.092975	-2.08352	1	0	1500000000	1530000000	21.8423	610000000	20.9185	0	0	1	0	0	0	0	0	0	0	0	0	0	0
Zambia	2006	41	0.061	2300000	6300000	4.82713	968.564	11.1238	37.395	12000000	-2.79688	14.6484	15.6561	2.27796	6.87581	14.4846	3.10425	3.62154	16.3112	-0.551736	-0.655607	-0.877599	0.363792	-0.549667	-0.207338	0.158188	0.082915	-2.10275	1	1	2000000000	1950000000	22.0836	1200000000	21.5908	0	0	0	1	0	0	0	0	0	0	0	0	0	0
Zambia	2007	41	0.066	15000000	110000000	9.41811	1013.09	10.6096	37.881	13000000	-2.7181	16.5236	18.516	2.93859	6.92076	14.4198	3.05712	3.63445	16.3464	-0.398109	-0.567138	-0.746834	0.363629	-0.529506	-0.206985	0.448251	0.076088	-1.97508	1	1	2400000000	2410000000	22.2943	1800000000	22.0303	0	0	0	0	1	0	0	0	0	0	0	0	0	0
Zambia	2008	41	0.071	12000000	35000000	5.24051	1053.59	5.71235	38.371	13000000	-2.64508	16.3004	17.3709	2.35855	6.95996	14.359	2.44335	3.6473	16.3821	-0.389601	-0.508774	-0.761387	0.472573	-0.404741	-0.1611	0.661436	0.075995	-1.95366	1	1	2400000000	2370000000	22.2808	2400000000	22.3016	0	0	0	0	0	1	0	0	0	0	0	0	0	0
Zambia	2009	41	0.081	6400000	12000000	4.53278	1110.72	12.2474	38.861	13000000	-2.51331	15.6718	16.3004	2.21643	7.01276	14.27	3.20013	3.65999	16.4175	-0.469498	-0.542492	-0.818958	0.569586	-0.479686	-0.300324	0.441906	0.077541	-1.82093	1	1	3200000000	3240000000	22.5931	2700000000	22.4159	0	0	0	0	0	0	1	0	0	0	0	0	0	0
Zambia	2010	41	0.082	21000000	30000000	8.5332	1183.42	7.38106	39.355	14000000	-2.50104	16.86	17.2167	2.84053	7.07616	14.1506	2.69662	3.67262	16.4521	-0.518319	-0.524832	-0.86207	0.515351	-0.496428	-0.243015	0.384643	0.072193	-1.80049	1	1	3700000000	3660000000	22.7127	3200000000	22.5938	0	0	0	0	0	0	0	1	0	0	0	0	0	0
Zambia	2011	41	0.079	120000000	120000000	4.72516	1208.46	4.22476	39.851	14000000	-2.53831	18.603	18.603	2.25706	7.09711	14.1078	2.14783	3.68515	16.4854	-0.410753	-0.467424	-0.682569	0.509774	-0.456424	-0.170421	0.708715	0.071533	-1.86159	1	1	4200000000	4080000000	22.8213	4000000000	22.796	0	0	0	0	0	0	0	0	1	0	0	0	0	0
Zambia	2012	41	0.091	66000000	83000000	6.78938	1258.79	2.01453	40.354	15000000	-2.3969	18.0052	18.2343	2.61389	7.13791	14.0189	1.45011	3.69769	16.5178	-0.291441	-0.44408	-0.509467	0.660963	-0.360225	-0.132827	1.10384	0.082125	-1.75192	1	1	4100000000	4020000000	22.8074	4000000000	22.8054	0	0	0	0	0	0	0	0	0	1	0	0	0	0
Zambia	2013	41	0.091	140000000	170000000	7.48933	1280.77	2.61224	40.865	15000000	-2.3969	18.7572	18.9513	2.71105	7.15522	13.9788	1.68813	3.71027	16.5498	-0.315816	-0.494723	-0.5201	0.435933	-0.26215	-0.106102	1.03025	0.082869	-1.73606	1	1	3800000000	3620000000	22.7026	5300000000	23.0916	0	0	0	0	0	0	0	0	0	0	1	0	0	0
Zambia	2014	41	0.093	130000000	150000000	5.55543	1299.01	3.88957	41.382	16000000	-2.37516	18.683	18.8261	2.41593	7.16936	13.9449	2.06758	3.72285	16.5815	-0.348073	-0.533905	-0.534005	0.156212	-0.224694	-0.109525	0.868626	0.087402	-1.73331	1	1	3900000000	3810000000	22.7551	5800000000	23.1771	0	0	0	0	0	0	0	0	0	0	0	1	0	0
Zambia	2015	41	0.1	78000000	110000000	7.44742	1295.88	6.81008	41.907	16000000	-2.30258	18.1722	18.516	2.70549	7.16694	13.9507	2.6169	3.73545	16.6127	-0.368725	-0.495387	-0.643124	0.14471	-0.242758	-0.066563	0.808132	0.088203	-1.72415	1	1	4500000000	4410000000	22.9004	6500000000	23.2818	0	0	0	0	0	0	0	0	0	0	0	0	1	0
Zambia	2016	41	0.123	32000000	58000000	3.16252	1303.58	5.58937	42.438	17000000	-2.09557	17.2813	17.8759	1.86862	7.17287	13.9363	2.42192	3.74804	16.6437	-0.427309	-0.539625	-0.737501	0.132928	-0.312306	-0.30071	0.469277	0.098406	-1.60613	1	1	4400000000	4350000000	22.8876	6400000000	23.2722	0	0	0	0	0	0	0	0	0	0	0	0	0	1
Zambia	2017	41	0.124	110000000	150000000	4.2805	1308.77	5.40393	42.976	17000000	-2.08747	18.516	18.8261	2.16059	7.17684	13.9265	2.38873	3.76064	16.6744	-0.567572	-0.516228	-0.700345	0.142043	-0.339935	-0.335767	0.379667	0.111059	-1.60671	1	1	3700000000	3590000000	22.6937	6100000000	23.2199	0	0	0	0	0	0	0	0	0	0	0	0	0	0
Zambia	2018	41	0.119	180000000	230000000	1.55232	1321.25	4.63874	43.521	18000000	-2.12863	19.0085	19.2536	1.22344	7.18633	13.9027	2.23901	3.77324	16.7044	-0.678888	-0.527299	-0.653518	0.082633	-0.358307	-0.336247	0.286768	0.115621	-1.61258	1	1	5100000000	4890000000	23.0036	6900000000	23.3463	0	0	0	0	0	0	0	0	0	0	0	0	0	0
Zambia	2019	41	0.141	74000000	120000000	2.35092	1301.18	-3.26818	44.072	19000000	-1.95899	18.1196	18.603	1.59039	7.17103	13.9408	-1.9	3.78583	16.734	-0.672179	-0.613412	-0.741789	-0.11699	-0.473075	-0.309621	-0.005684	0.11907	-1.54482	1	0	5500000000	5450000000	23.1118	7200000000	23.3862	0	0	0	0	0	0	0	0	0	0	0	0	0	0
Zambia	2020	41	0.139	41000000	67000000	1.35191	1228.73	1.27033	44.629	19000000	-1.97328	17.5291	18.0202	1.10971	7.11374	14.0725	1.06023	3.79838	16.7631	-0.731882	-0.687794	-0.824682	-0.130979	-0.648217	-0.429178	-0.378613	0.1287	-1.5532	1	0	3000000000	2930000000	22.4921	7300000000	23.3986	0	0	0	0	0	0	0	0	0	0	0	0	0	0
Zambia	2021	41	0.117	37000000	62000000	1.78408	1269.11	7.13565	45.192	20000000	-2.14558	17.4264	17.9426	1.34268	7.14607	14.0002	2.66312	3.81092	16.7912	-0.757705	-0.570348	-0.840983	0.052414	-0.606376	-0.372968	-0.170104	0.117624	-1.66837	1	0	160000000	118000000	19.2817	6900000000	23.349	0	0	0	0	0	0	0	0	0	0	0	0	0	0
Zambia	2022	41		89000000		-0.223287	1298.85	-2.22638	45.761	20000000		18.3041		-0.221472	7.16923	13.9452	-1.54052	3.82343	16.8189	-0.504948	-0.529058	-0.638017	0.161332	-0.517024	-0.079451	0.476078	0.109856	-1.67207	1	1	190000000	99700000	19.1112	230000000	19.9636	0	0	0	0	0	0	0	0	0	0	0	0	0	0
Zambia	2023	41		86000000		0.311507	1330.86	0.871063	46.335	21000000		18.2699		0.306677	7.19358	13.8843	0.787203	3.8359	16.8468	-0.477707	-0.4981	-0.65897	0.201727	-0.529127	-0.047946	0.530309		-1.86844	1	1	320000000	234000000	19.9654			0	0	0	0	0	0	0	0	0	0	0	0	0	0
Zimbabwe	2003	42	0.2	85978.4	377548	0.066346	1250.28	-16.6336	34.479	12000000	-1.60944	11.3618	12.8415	0.066297	7.13112	14.0342	-3.50547	3.54035	16.3196	-1.18887	-1.85519	-0.935436	-1.08758	-1.60702	-1.43119	-3.44225	0.506375	-1.39253	1	0	720000000	724000000	21.0931	320000000	20.2742	1	0	0	0	0	0	0	0	0	0	0	0	0	0
Zimbabwe	2004	42	0.192	659102	2200000	0.149855	1164.95	1.03724	34.294	12000000	-1.65026	13.3986	14.604	0.1493	7.06043	14.1816	0.907459	3.53497	16.3305	-1.25356	-1.97493	-1.00713	-1.2047	-1.6889	-1.55358	-3.82074	0.476366	-1.41079	1	0	980000000	983000000	21.3996	380000000	20.4579	0	1	0	0	0	0	0	0	0	0	0	0	0	0
Zimbabwe	2005	42	0.21	4400000	6100000	1.78621	1088.08	1.15606	34.11	12000000	-1.56065	15.2971	15.6238	1.34372	6.99217	14.3057	0.987535	3.52959	16.3399	-1.31462	-2.20154	-1.35832	-1.26764	-1.83491	-1.67494	-4.5139	0.580038	-1.35597	1	0	1300000000	1340000000	21.7071	610000000	20.9185	0	0	1	0	0	0	0	0	0	0	0	0	0	0
Zimbabwe	2006	42	0.202	573548	1900000	0.734768	1037.69	-4.152	33.926	13000000	-1.59949	13.2596	14.4574	0.680917	6.94476	14.3831	-2.13093	3.52418	16.3521	-1.37295	-1.93442	-1.26054	-0.931996	-1.75169	-1.53924	-3.98022	0.574487	-1.38257	1	0	1500000000	1540000000	21.8457	1200000000	21.5908	0	0	0	1	0	0	0	0	0	0	0	0	0	0
Zimbabwe	2007	42	0.196	3400000	12000000	1.30198	986.696	-3.7677	33.743	13000000	-1.62964	15.0393	16.3004	1.07966	6.89436	14.4584	-2.03677	3.51877	16.3653	-1.40476	-2.07526	-1.29862	-1.11034	-1.80864	-1.57152	-4.28382	0.553498	-1.40805	1	0	2000000000	1950000000	22.083	1800000000	22.0303	0	0	0	0	1	0	0	0	0	0	0	0	0	0
Zimbabwe	2008	42	0.185	6700000	17000000	1.16856	802.635	-20.9141	33.56	13000000	-1.6874	15.7176	16.6487	0.995687	6.6879	14.709	-3.73414	3.51333	16.3773	-1.34884	-2.0649	-1.54632	-1.21234	-1.79151	-1.54903	-4.44077	0.512955	-1.39391	1	0	2400000000	2410000000	22.2978	2400000000	22.3016	0	0	0	0	0	1	0	0	0	0	0	0	0	0
Zimbabwe	2009	42	0.2	3900000	5600000	1.0863	896.458	-22.4133	33.378	13000000	-1.60944	15.1765	15.5383	0.941101	6.79845	14.5852	-3.8033	3.5079	16.3914	-1.35788	-2.08098	-1.55316	-1.16718	-1.87002	-1.53921	-4.5003	0.506873	-1.33238	1	0	2400000000	2380000000	22.2842	2700000000	22.4159	0	0	0	0	0	0	1	0	0	0	0	0	0	0
Zimbabwe	2010	42	0.19	23000000	31000000	1.01803	1055.67	48.4443	33.196	13000000	-1.66073	16.951	17.2495	0.894063	6.96193	14.3558	4.57367	3.50243	16.4075	-1.37329	-2.00182	-1.53839	-1.10401	-1.83763	-1.47518	-4.3481	0.488548	-1.39831	1	0	3200000000	3230000000	22.5879	3200000000	22.5938	0	0	0	0	0	0	0	1	0	0	0	0	0	0
Zimbabwe	2011	42	0.206	11000000	19000000	2.44153	1184.33	17.8638	33.015	14000000	-1.57988	16.2134	16.7599	1.6253	7.07693	14.1491	3.57671	3.49696	16.4252	-1.42563	-1.89215	-1.42086	-0.945329	-1.79395	-1.46376	-4.09957	0.529976	-1.36856	1	0	3700000000	3670000000	22.7154	4000000000	22.796	0	0	0	0	0	0	0	0	1	0	0	0	0	0
Zimbabwe	2012	42	0.207	15000000	24000000	2.04414	1359.46	6.75052	32.834	14000000	-1.57504	16.5236	16.9936	1.4632	7.21484	13.8282	2.60821	3.49147	16.4415	-1.3818	-1.87189	-1.37375	-0.778662	-1.63018	-1.47197	-3.81995	0.493339	-1.38261	1	0	4200000000	4180000000	22.8468	4000000000	22.8054	0	0	0	0	0	0	0	0	0	1	0	0	0	0
Zimbabwe	2013	42	0.211	15000000	30000000	1.95406	1367.12	3.24943	32.654	14000000	-1.5559	16.5236	17.2167	1.4229	7.22046	13.8129	1.8945	3.48597	16.4555	-1.42003	-1.8549	-1.30847	-0.66595	-1.58771	-1.38633	-3.6523	0.501737	-1.38081	1	0	4100000000	4070000000	22.82	5300000000	23.0916	0	0	0	0	0	0	0	0	0	0	1	0	0	0
Zimbabwe	2014	42	0.219	13000000	27000000	2.42517	1380.55	-2.48334	32.504	14000000	-1.51868	16.3805	17.1114	1.61907	7.23024	13.7859	-1.64103	3.48136	16.4693	-1.40476	-1.89266	-1.28135	-0.71357	-1.44185	-1.25701	-3.48468	0.501542	-1.31906	1	0	3800000000	3750000000	22.7371	5800000000	23.1771	0	0	0	0	0	0	0	0	0	0	0	1	0	0
Zimbabwe	2015	42	0.22	30000000	42000000	1.99969	1386.42	0.042979	32.385	14000000	-1.51413	17.2167	17.5532	1.4435	7.23448	13.7739	0.042966	3.47769	16.4827	-1.33778	-1.65623	-1.24957	-0.619207	-1.33904	-1.16634	-3.05498	0.495616	-1.33999	1	0	3900000000	3910000000	22.781	6500000000	23.2818	0	0	0	0	0	0	0	0	0	0	0	0	1	0
Zimbabwe	2016	42	0.227	46000000	57000000	1.66927	1377.64	1.32809	32.296	15000000	-1.48281	17.6441	17.8586	1.28513	7.22813	13.7918	1.09546	3.47494	16.4965	-1.28866	-1.69492	-1.25888	-0.62081	-1.39165	-1.17916	-3.10693	0.434327	-1.37482	1	0	4500000000	4440000000	22.9076	6400000000	23.2722	0	0	0	0	0	0	0	0	0	0	0	0	0	1
Zimbabwe	2017	42	0.217	51000000	79000000	0.601448	1422.19	44.204	32.237	15000000	-1.52786	17.7473	18.185	0.570066	7.25996	13.6995	4.48209	3.47311	16.511	-1.29811	-1.57755	-1.28024	-0.710431	-1.3954	-1.19637	-3.09057	0.384216	-1.36533	1	0	4400000000	4340000000	22.8832	6100000000	23.2199	0	0	0	0	0	0	0	0	0	0	0	0	0	0
Zimbabwe	2018	42	0.216	31000000	47000000	2.10172	1471.39	3.65433	32.209	15000000	-1.53248	17.2495	17.6657	1.48822	7.29397	13.5924	2.00728	3.47225	16.5259	-1.24638	-1.52565	-1.29796	-0.721012	-1.29306	-1.13737	-2.91817	0.418326	-1.35795	1	0	3700000000	3670000000	22.7155	6900000000	23.3463	0	0	0	0	0	0	0	0	0	0	0	0	0	0
Zimbabwe	2019	42	0.223	52000000	72000000	0.970226	1356.84	-8.58717	32.21	15000000	-1.50058	17.7668	18.0922	0.860163	7.21291	13.8334	-2.84679	3.47228	16.5415	-1.29033	-1.48652	-1.31044	-0.943303	-1.31104	-1.16483	-3.05693	0.408128	-1.35444	1	0	5100000000	5020000000	23.0294	7200000000	23.3862	0	0	0	0	0	0	0	0	0	0	0	0	0	0
Zimbabwe	2020	42	0.202	86000000	110000000	0.559613	1230.19	-8.24448	32.242	16000000	-1.59949	18.2699	18.516	0.533886	7.11492	14.0699	-2.80635	3.47327	16.5581	-1.30879	-1.43442	-1.34237	-1.05274	-1.33736	-1.1146	-3.09393	0.366479	-1.37468	1	0	5500000000	5440000000	23.1096	7300000000	23.3986	0	0	0	0	0	0	0	0	0	0	0	0	0	0
Zimbabwe	2021	42	0.242	130000000	180000000	0.871791	1311.53	6.37365	32.303	16000000	-1.41882	18.683	19.0085	0.787752	7.17895	13.9213	2.55142	3.47516	16.5753	-1.27715	-1.38611	-1.29056	-0.954443	-1.28212	-1.14105	-2.92322	0.405871	-1.30521	1	0	3000000000	2840000000	22.4612	6900000000	23.349	0	0	0	0	0	0	0	0	0	0	0	0	0	0
Zimbabwe	2022	42		120000000		1.02703	1368.5	5.22953	32.395	16000000		18.603		0.900361	7.22147	13.8102	2.35649	3.478	16.5924	-1.25997	-1.42597	-1.25122	-0.894974	-1.23703	-1.1095	-2.8332	0.402483	-1.72277	1	0	160000000	35300000	18.072	230000000	19.9636	0	0	0	0	0	0	0	0	0	0	0	0	0	0
Zimbabwe	2023	42		130000000		1.58346	1417.56	3.18337	32.517	16000000		18.683		1.24018	7.25669	13.7093	1.87489	3.48176	16.6092	-1.26122	-1.33836	-1.17033	-0.934447	-1.27714	-1.09263	-2.74468		-1.53828	1	0	190000000	58700000	18.5817			0	0	0	0	0	0	0	0	0	0	0	0	0	0
[truncated: 7 more columns]
